# Supplementary material for: Notched Belly Grain 4, a Novel Allele of Dwarf 11, Regulates Grain Shape and Seed Germination in Rice (Oryza sativa L.)
Source: Int J Mol Sci. 2018 Dec 16;19(12):4069. doi: 10.3390/ijms19124069 (PMC6321642; doi:10.3390/ijms19124069)
Supplement: Supplementary file 1 [file ijms-19-04069-s001.zip]

Archive with 4 entries (3 files):
- Supplementary File/
- Supplementary File/table S1.xlsx
- Supplementary File/table S2.xlsx
- Supplementary File/ijms-392953-supplmentary figure S1 and S2 (2).docx
