# Supplementary material for: Notched Belly Grain 4, a Novel Allele of Dwarf 11, Regulates Grain Shape and Seed Germination in Rice (Oryza sativa L.)
Source: Int J Mol Sci. 2018 Dec 16;19(12):4069. doi: 10.3390/ijms19124069 (PMC6321642; doi:10.3390/ijms19124069)
Supplement: Supplementary file 1 [file ijms-19-04069-s001.zip › Supplementary File/table S1.xlsx]

## Sheet: nbg4_vs_ZH11
Table S1. DEGs in nbg4 and ZH11.
ID	MSU ID	Annotation	log2FC(nbg4/WT)	Regulation	GO_annotation	Swissprot_annotation	TrEMBL_annotation	nr_annotation
OS05G0370650	--	--	-9.37497	Down	Molecular Function: calcium ion binding (GO:0005509);; Molecular Function: calcium-dependent phospholipid binding (GO:0005544);; Cellular Component: integral component of membrane (GO:0016021);;	Protein QUIRKY OS=Arabidopsis thaliana GN=QKY PE=2 SV=1	Os05g0370650 protein OS=Oryza sativa subsp. japonica GN=Os05g0370650 PE=4 SV=1	Os05g0370650 [Oryza sativa Japonica Group]
Trans_newGene_1144	--	--	-6.27782	Down	Biological Process: superoxide metabolic process (GO:0006801);; Biological Process: single-organism metabolic process (GO:0044710);; Molecular Function: metal ion binding (GO:0046872);;	--	--	hypothetical protein OsJ_12799 [Oryza sativa Japonica Group]
Trans_newGene_1798	--	--	-6.08069	Down	Molecular Function: nucleic acid binding (GO:0003676);; Molecular Function: zinc ion binding (GO:0008270);; Biological Process: DNA integration (GO:0015074);;	--	--	PREDICTED: uncharacterized protein LOC107281867 [Oryza sativa Japonica Group]
Trans_newGene_1062	--	--	-6.03701	Down	Cellular Component: membrane (GO:0016020);;	--	--	hypothetical protein LOC_Os03g10290 [Oryza sativa Japonica Group]
OS07G0300200	LOC_Os07g20510	auxin efflux carrier, putative	-5.95178	Down	Cellular Component: mitochondrion (GO:0005739);; Cellular Component: integral component of membrane (GO:0016021);; Biological Process: transmembrane transport (GO:0055085);;	Pentatricopeptide repeat-containing protein At5g61990, mitochondrial OS=Arabidopsis thaliana GN=At5g61990 PE=2 SV=1	Os07g0300200 protein OS=Oryza sativa subsp. japonica GN=B1114D08.4 PE=4 SV=1	hypothetical protein OsI_09597 [Oryza sativa Indica Group]
OS12G0539800	LOC_Os12g35470	expressed protein	-5.67657	Down	Cellular Component: mitochondrion (GO:0005739);;	--	Os12g0539800 protein (Fragment) OS=Oryza sativa subsp. japonica GN=Os12g0539800 PE=4 SV=1	Os12g0539800, partial [Oryza sativa Japonica Group]
Trans_newGene_2019	--	--	-5.65024	Down	--	--	--	hypothetical protein [Oryza sativa Japonica Group]
OS12G0527700	LOC_Os12g34320	S-locus-like receptor protein kinase, putative, expressed	-5.56855	Down	Molecular Function: protein kinase activity (GO:0004672);; Molecular Function: ATP binding (GO:0005524);; Biological Process: protein phosphorylation (GO:0006468);;	Putative receptor protein kinase ZmPK1 OS=Zea mays GN=PK1 PE=2 SV=2	Serine/threonine-protein kinase OS=Oryza sativa subsp. japonica GN=LOC_Os12g34320 PE=2 SV=2	hypothetical protein OsI_38555 [Oryza sativa Indica Group]
OS01G0834125	--	--	-5.54934	Down	Cellular Component: mitochondrion (GO:0005739);; Cellular Component: plastid (GO:0009536);;	Interactor of constitutive active ROPs 2, chloroplastic OS=Arabidopsis thaliana GN=ICR2 PE=1 SV=1	Uncharacterized protein OS=Oryza rufipogon PE=4 SV=1	PREDICTED: interactor of constitutive active ROPs 2, chloroplastic isoform X2 [Oryza sativa Japonica Group]
OS01G0932550	--	--	-5.37352	Down	Biological Process: RNA methylation (GO:0001510);; Molecular Function: DNA binding (GO:0003677);; Molecular Function: copper ion binding (GO:0005507);; Cellular Component: nucleus (GO:0005634);; Cellular Component: mitochondrial inner membrane (GO:0005743);; Cellular Component: mitochondrial intermembrane space (GO:0005758);; Biological Process: protein targeting to membrane (GO:0006612);; Biolog…	Mitochondrial import inner membrane translocase subunit Tim13 OS=Oryza sativa subsp. japonica GN=TIM13 PE=3 SV=2	Os01g0932550 protein (Fragment) OS=Oryza sativa subsp. japonica GN=Os01g0932550 PE=4 SV=1	Os01g0932550, partial [Oryza sativa Japonica Group]
OS01G0701700	LOC_Os01g50610	SAM dependent carboxyl methyltransferase, putative, expressed	-5.2045	Down	Molecular Function: S-adenosylmethionine-dependent methyltransferase activity (GO:0008757);; Biological Process: methylation (GO:0032259);;	Salicylate carboxymethyltransferase OS=Clarkia breweri GN=SAMT PE=1 SV=1	Os01g0701700 protein OS=Oryza sativa subsp. japonica GN=P0047E11.26 PE=2 SV=1	PREDICTED: jasmonate O-methyltransferase-like [Oryza brachyantha]
Trans_newGene_1047	--	--	-5.13539	Down	--	--	--	expressed protein [Oryza sativa Japonica Group]
OS01G0356951	--	--	-5.12593	Down	Molecular Function: N,N-dimethylaniline monooxygenase activity (GO:0004499);; Cellular Component: integral component of membrane (GO:0016021);; Molecular Function: flavin adenine dinucleotide binding (GO:0050660);; Molecular Function: NADP binding (GO:0050661);; Biological Process: oxidation-reduction process (GO:0055114);;	Probable indole-3-pyruvate monooxygenase YUCCA8 OS=Arabidopsis thaliana GN=YUC8 PE=2 SV=1	Os01g0356951 protein OS=Oryza sativa subsp. japonica GN=P0025H06.18 PE=4 SV=1	hypothetical protein OsJ_01726 [Oryza sativa Japonica Group]
Trans_newGene_64	--	--	-5.03248	Down	Molecular Function: phosphoenolpyruvate carboxylase activity (GO:0008964);; Biological Process: carbon fixation (GO:0015977);; Molecular Function: oxidoreductase activity (GO:0016491);; Biological Process: cellular metabolic process (GO:0044237);; Biological Process: oxidation-reduction process (GO:0055114);;	Phosphoenolpyruvate carboxylase 2 OS=Flaveria trinervia GN=PPCC PE=1 SV=1	--	hypothetical protein [Oryza sativa Japonica Group]
OS05G0514200	LOC_Os05g43840	CAMK_KIN1/SNF1/Nim1_like.25 - CAMK includes calcium/calmodulin depedent protein kinases, expressed	-4.98923	Down	Molecular Function: protein serine/threonine kinase activity (GO:0004674);; Molecular Function: ATP binding (GO:0005524);; Biological Process: protein phosphorylation (GO:0006468);; Biological Process: signal transduction (GO:0007165);; Cellular Component: plastid (GO:0009536);; Cellular Component: integral component of membrane (GO:0016021);;	CBL-interacting protein kinase 19 OS=Oryza sativa subsp. japonica GN=CIPK19 PE=1 SV=1	Non-specific serine/threonine protein kinase OS=Oryza glumipatula PE=4 SV=1	hypothetical protein OsI_20610 [Oryza sativa Indica Group]
Trans_newGene_1771	--	--	-4.96043	Down	Cellular Component: mitochondrion (GO:0005739);; Cellular Component: plastid (GO:0009536);;	--	--	PREDICTED: uncharacterized protein LOC107281151 isoform X2 [Oryza sativa Japonica Group]
Trans_newGene_835	--	--	-4.96043	Down	Cellular Component: plastid (GO:0009536);;	--	--	hypothetical protein [Oryza sativa Japonica Group]
OS02G0571000	--	--	-4.92965	Down	Molecular Function: magnesium ion binding (GO:0000287);; Biological Process: defense response (GO:0006952);; Cellular Component: plastid (GO:0009536);; Biological Process: gibberellin metabolic process (GO:0009685);; Molecular Function: ent-copalyl diphosphate synthase activity (GO:0009905);; Molecular Function: terpene synthase activity (GO:0010333);; Biological Process: diterpene phytoalexin pr…	Ent-copalyl diphosphate synthase 2 OS=Oryza sativa subsp. japonica GN=CPS2 PE=2 SV=1	Os02g0571000 protein (Fragment) OS=Oryza sativa subsp. japonica GN=Os02g0571000 PE=4 SV=1	Os02g0571000, partial [Oryza sativa Japonica Group]
OS01G0114800	LOC_Os01g02450	retrotransposon protein, putative, unclassified	-4.77705	Down	Cellular Component: cytoplasmic membrane-bounded vesicle (GO:0016023);; Molecular Function: transferase activity (GO:0016740);;	--	Os01g0114800 protein (Fragment) OS=Oryza sativa subsp. japonica GN=Os01g0114800 PE=4 SV=1	Os01g0114800, partial [Oryza sativa Japonica Group]
OS06G0586900	--	--	-4.77439	Down	Molecular Function: protein serine/threonine kinase activity (GO:0004674);; Molecular Function: ATP binding (GO:0005524);; Biological Process: protein phosphorylation (GO:0006468);; Cellular Component: integral component of membrane (GO:0016021);; Cellular Component: cytoplasmic membrane-bounded vesicle (GO:0016023);;	Probable LRR receptor-like serine/threonine-protein kinase At3g47570 OS=Arabidopsis thaliana GN=At3g47570 PE=2 SV=1	Putative uncharacterized protein OS=Oryza sativa subsp. indica GN=OsI_23514 PE=4 SV=1	hypothetical protein OsI_23514 [Oryza sativa Indica Group]
OS08G0322500	LOC_Os08g23290	serine/threonine-protein kinase BRI1-like 2 precursor, putative	-4.77439	Down	Molecular Function: nucleotide binding (GO:0000166);; Molecular Function: protein kinase activity (GO:0004672);; Biological Process: protein phosphorylation (GO:0006468);; Biological Process: signal transduction (GO:0007165);; Biological Process: response to endogenous stimulus (GO:0009719);; Cellular Component: integral component of membrane (GO:0016021);; Cellular Component: cytoplasmic membran…	Probable LRR receptor-like serine/threonine-protein kinase At1g74360 OS=Arabidopsis thaliana GN=At1g74360 PE=2 SV=1	Os08g0322500 protein OS=Oryza sativa subsp. japonica GN=Os08g0322500 PE=4 SV=1	PREDICTED: probable LRR receptor-like serine/threonine-protein kinase At1g74360 isoform X1 [Oryza sativa Japonica Group]
OS08G0239300	LOC_Os08g14109	retrotransposon protein, putative, Ty1-copia subclass, expressed	-4.7577	Down	Biological Process: metabolic process (GO:0008152);; Cellular Component: cytoplasmic membrane-bounded vesicle (GO:0016023);; Molecular Function: hydrolase activity (GO:0016787);;	Endo-1,3;1,4-beta-D-glucanase OS=Zea mays PE=1 SV=1	Os08g0239300 protein OS=Oryza sativa subsp. japonica GN=Os08g0239300 PE=2 SV=1	hypothetical protein OsI_28358 [Oryza sativa Indica Group]
OS01G0178900	LOC_Os01g08370	symbiosis-related disease resistance protein, putative, expressed	-4.74091	Down	Cellular Component: plastid (GO:0009536);; Molecular Function: ADP binding (GO:0043531);;	Putative disease resistance RPP13-like protein 1 OS=Arabidopsis thaliana GN=RPPL1 PE=3 SV=1	Uncharacterized protein OS=Oryza sativa subsp. japonica GN=OsJ_00607 PE=4 SV=1	putative disease resistance protein [Oryza sativa Japonica Group]
OS02G0453800	LOC_Os02g25650	hypothetical protein	-4.48189	Down	--	--	Os02g0453800 protein OS=Oryza sativa subsp. japonica GN=Os02g0453800 PE=4 SV=1	Os02g0453800 [Oryza sativa Japonica Group]
OS03G0115700	LOC_Os03g02460	retinol dehydrogenase, putative, expressed	-4.44741	Down	Molecular Function: oxidoreductase activity (GO:0016491);; Biological Process: oxidation-reduction process (GO:0055114);;	Short-chain dehydrogenase TIC 32, chloroplastic OS=Arabidopsis thaliana GN=TIC32 PE=2 SV=1	Os03g0115700 protein OS=Oryza sativa subsp. japonica GN=OSJNBa0090O10.25 PE=2 SV=1	hypothetical protein OsI_09730 [Oryza sativa Indica Group]
OS04G0303250	--	--	-4.44078	Down	Molecular Function: protein serine/threonine kinase activity (GO:0004674);; Molecular Function: ATP binding (GO:0005524);; Cellular Component: plasma membrane (GO:0005886);; Biological Process: protein phosphorylation (GO:0006468);; Cellular Component: integral component of membrane (GO:0016021);; Cellular Component: cytoplasmic membrane-bounded vesicle (GO:0016023);;	--	Os04g0303250 protein OS=Oryza sativa subsp. japonica GN=Os04g0303250 PE=4 SV=1	Os04g0303250 [Oryza sativa Japonica Group]
OS01G0845950	--	--	-4.41528	Down	Cellular Component: mitochondrion (GO:0005739);;	--	Os01g0845900 protein (Fragment) OS=Oryza sativa subsp. japonica GN=Os01g0845950 PE=4 SV=1	Os12g0539800, partial [Oryza sativa Japonica Group]
OS06G0320500	LOC_Os06g21590	chlorophyll A-B binding protein, putative, expressed	-4.39846	Down	Biological Process: rRNA processing (GO:0006364);; Cellular Component: photosystem I (GO:0009522);; Cellular Component: photosystem II (GO:0009523);; Cellular Component: chloroplast thylakoid membrane (GO:0009535);; Biological Process: response to high light intensity (GO:0009644);; Biological Process: response to sucrose (GO:0009744);; Biological Process: photosynthesis, light harvesting in phot…	Chlorophyll a-b binding protein 1B-21, chloroplastic OS=Hordeum vulgare GN=LHC Ib-21 PE=1 SV=1	Uncharacterized protein OS=Oryza barthii PE=4 SV=1	hypothetical protein OsI_22755 [Oryza sativa Indica Group]
Trans_newGene_889	--	--	-4.39846	Down	Cellular Component: mitochondrion (GO:0005739);;	--	--	PREDICTED: uncharacterized protein LOC107280068 [Oryza sativa Japonica Group]
OS10G0567900	LOC_Os10g41838	F-box protein interaction domain containing protein, expressed	-4.35807	Down	Molecular Function: nucleic acid binding (GO:0003676);; Molecular Function: protein dimerization activity (GO:0046983);;	F-box protein At5g62510 OS=Arabidopsis thaliana GN=At5g62510 PE=2 SV=1	Putative transposase protein, 5'-partial (Fragment) OS=Oryza sativa subsp. japonica GN=OSJNBa0095C07.9 PE=4 SV=1	putative transposase protein, 5'-partial, partial [Oryza sativa Japonica Group]
Trans_newGene_156	--	--	-4.35486	Down	--	--	--	expressed protein [Oryza sativa Japonica Group]
OS09G0452700	LOC_Os09g27930	ubiquitin fusion protein, putative, expressed	-4.26428	Down	Molecular Function: structural constituent of ribosome (GO:0003735);; Cellular Component: ribosome (GO:0005840);; Biological Process: translation (GO:0006412);; Cellular Component: integral component of membrane (GO:0016021);;	Ubiquitin-60S ribosomal protein L40-2 OS=Oryza sativa subsp. japonica GN=Ub-CEP52-2 PE=3 SV=1	Putative uncharacterized protein OS=Oryza sativa subsp. indica GN=OsI_31610 PE=4 SV=1	PREDICTED: ubiquitin-like [Setaria italica]
OS02G0454300	LOC_Os02g25680	expressed protein	-4.18448	Down	--	--	Uncharacterized protein OS=Oryza rufipogon PE=4 SV=1	Os02g0454300, partial [Oryza sativa Japonica Group]
OS02G0112900	LOC_Os02g02210	aminotransferase, putative, expressed	-4.16596	Down	Cellular Component: mitochondrion (GO:0005739);; Biological Process: metabolic process (GO:0008152);; Molecular Function: transaminase activity (GO:0008483);; Molecular Function: pyridoxal phosphate binding (GO:0030170);; Molecular Function: identical protein binding (GO:0042802);;	Probable gamma-aminobutyrate transaminase 4 OS=Oryza sativa subsp. japonica GN=GABA-T PE=2 SV=1	Os02g0112900 protein OS=Oryza sativa subsp. japonica GN=Os02g0112900 PE=3 SV=1	aminotransferase-like protein [Oryza sativa]
OS07G0405700	--	--	-4.16596	Down	--	--	Os07g0405700 protein (Fragment) OS=Oryza sativa subsp. japonica GN=Os07g0405700 PE=4 SV=1	Os07g0405700, partial [Oryza sativa Japonica Group]
OS07G0291200	LOC_Os07g19070	prefoldin, putative, expressed	-4.06134	Down	Cellular Component: endoplasmic reticulum (GO:0005783);; Biological Process: intracellular protein transport (GO:0006886);; Cellular Component: integral component of membrane (GO:0016021);; Cellular Component: cytoplasmic membrane-bounded vesicle (GO:0016023);;	--	Os07g0291200 protein OS=Oryza sativa subsp. japonica GN=Os07g0291200 PE=2 SV=1	PREDICTED: B-cell receptor-associated protein 31 [Oryza sativa Japonica Group]
OS10G0344000	LOC_Os10g20350	MATE efflux family protein, putative, expressed	-4.06134	Down	Biological Process: drug transmembrane transport (GO:0006855);; Molecular Function: drug transmembrane transporter activity (GO:0015238);; Molecular Function: antiporter activity (GO:0015297);; Cellular Component: integral component of membrane (GO:0016021);;	Protein DETOXIFICATION 16 OS=Arabidopsis thaliana GN=DTX16 PE=2 SV=1	Os10g0344000 protein OS=Oryza sativa subsp. japonica GN=Os10g0344000 PE=4 SV=1	Os10g0344000 [Oryza sativa Japonica Group]
OS01G0327100	LOC_Os01g22352	peroxidase precursor, putative, expressed	-4.03714	Down	Molecular Function: peroxidase activity (GO:0004601);; Cellular Component: extracellular region (GO:0005576);; Biological Process: response to oxidative stress (GO:0006979);; Cellular Component: plant-type cell wall (GO:0009505);; Biological Process: plant-type cell wall organization (GO:0009664);; Cellular Component: cytoplasmic membrane-bounded vesicle (GO:0016023);; Molecular Function: heme bi…	Peroxidase 1 OS=Zea mays GN=PER1 PE=1 SV=1	Peroxidase OS=Oryza sativa subsp. japonica GN=prx15 PE=2 SV=1	putative peroxidase [Oryza sativa Japonica Group]
OS11G0487100	LOC_Os11g29630	expressed protein	-4.03714	Down	Molecular Function: catalytic activity (GO:0003824);; Cellular Component: mitochondrion (GO:0005739);;	--	Os11g0487100 protein OS=Oryza sativa subsp. japonica GN=Os11g0487100 PE=4 SV=1	PREDICTED: uncharacterized protein LOC9271875 isoform X2 [Oryza sativa Japonica Group]
OS03G0170600	LOC_Os03g07450	homeobox associated leucine zipper, putative, expressed	-4.00604	Down	Molecular Function: sequence-specific DNA binding transcription factor activity (GO:0003700);; Cellular Component: nucleus (GO:0005634);; Biological Process: regulation of transcription, DNA-templated (GO:0006355);; Molecular Function: sequence-specific DNA binding (GO:0043565);;	Homeobox-leucine zipper protein HOX21 OS=Oryza sativa subsp. indica GN=HOX21 PE=2 SV=2	Os03g0170600 protein (Fragment) OS=Oryza sativa subsp. japonica GN=Os03g0170600 PE=4 SV=1	Os03g0170600, partial [Oryza sativa Japonica Group]
OS10G0411500	LOC_Os10g27170	calmodulin-binding protein, putative, expressed	-4.00604	Down	--	IQ domain-containing protein IQM6 OS=Arabidopsis thaliana GN=IQM6 PE=2 SV=1	Calmodulin-binding family protein, putative, expressed OS=Oryza sativa subsp. japonica GN=Os10g0411500 PE=2 SV=1	hypothetical protein OsI_33536 [Oryza sativa Indica Group]
OS03G0730700	LOC_Os03g52080	OsSCP21 - Putative Serine Carboxypeptidase homologue, expressed	-4.00146	Down	Molecular Function: serine-type carboxypeptidase activity (GO:0004185);; Cellular Component: mitochondrion (GO:0005739);; Molecular Function: transferase activity, transferring acyl groups other than amino-acyl groups (GO:0016747);; Biological Process: secondary metabolic process (GO:0019748);; Biological Process: proteolysis involved in cellular protein catabolic process (GO:0051603);;	Serine carboxypeptidase-like 16 OS=Arabidopsis thaliana GN=SCPL16 PE=2 SV=1	Os03g0730700 protein OS=Oryza sativa subsp. japonica GN=Os03g0730700 PE=4 SV=1	Os03g0730700 [Oryza sativa Japonica Group]
OS04G0554800	LOC_Os04g46830	LTPL122 - Protease inhibitor/seed storage/LTP family protein precursor, expressed	-3.98975	Down	Cellular Component: cytoplasmic membrane-bounded vesicle (GO:0016023);;	Putative lipid-binding protein At4g00165 OS=Arabidopsis thaliana GN=At4g00165 PE=2 SV=1	OSJNBa0010H02.24 protein OS=Oryza sativa subsp. japonica GN=OSJNBa0010H02.24 PE=2 SV=2	hypothetical protein OsI_16928 [Oryza sativa Indica Group]
OS05G0270500	LOC_Os05g18780	rpp14 family protein	-3.98446	Down	Molecular Function: ribonuclease P activity (GO:0004526);; Cellular Component: vacuole (GO:0005773);; Biological Process: tRNA processing (GO:0008033);; Biological Process: protein lipoylation (GO:0009249);; Biological Process: vitamin B6 biosynthetic process (GO:0042819);; Biological Process: pyridoxal phosphate biosynthetic process (GO:0042823);; Biological Process: RNA phosphodiester bond hydr…	Probable ribonuclease P/MRP protein subunit POP5 OS=Arabidopsis thaliana GN=EMB1687 PE=2 SV=1	Os05g0270500 protein OS=Oryza sativa subsp. japonica GN=Os05g0270500 PE=4 SV=1	PREDICTED: probable ribonuclease P/MRP protein subunit POP5 [Oryza sativa Japonica Group]
OS02G0326700	LOC_Os02g22100	OsRhmbd6 - Putative Rhomboid homologue, expressed	-3.96776	Down	Molecular Function: serine-type endopeptidase activity (GO:0004252);; Biological Process: proteolysis (GO:0006508);; Cellular Component: integral component of membrane (GO:0016021);; Cellular Component: cytoplasmic membrane-bounded vesicle (GO:0016023);;	RHOMBOID-like protein 9, chloroplastic OS=Arabidopsis thaliana GN=RBL9 PE=2 SV=1	Rhomboid-like protein (Fragment) OS=Oryza sativa subsp. japonica GN=Os02g0326700 PE=3 SV=1	Os02g0326700, partial [Oryza sativa Japonica Group]
OS11G0439600	LOC_Os11g25260	nucleoside-triphosphatase, putative, expressed	-3.95102	Down	Biological Process: metabolic process (GO:0008152);; Cellular Component: cytoplasmic membrane-bounded vesicle (GO:0016023);; Molecular Function: hydrolase activity (GO:0016787);;	Probable apyrase 3 OS=Oryza sativa subsp. japonica GN=APY3 PE=2 SV=2	Apyrase OS=Oryza sativa subsp. japonica GN=Os11g0439600 PE=2 SV=1	hypothetical protein OsI_18291 [Oryza sativa Indica Group]
OS12G0236800	--	--	-3.95047	Down	--	--	Os12g0236800 protein OS=Oryza sativa subsp. japonica GN=Os12g0236800 PE=4 SV=1	Os12g0236800 [Oryza sativa Japonica Group]
OS01G0114700	LOC_Os01g02440	Ser/Thr receptor-like kinase, putative, expressed	-3.94854	Down	Molecular Function: protein serine/threonine kinase activity (GO:0004674);; Molecular Function: ATP binding (GO:0005524);; Biological Process: protein phosphorylation (GO:0006468);; Cellular Component: plastid (GO:0009536);; Cellular Component: integral component of membrane (GO:0016021);; Cellular Component: cytoplasmic membrane-bounded vesicle (GO:0016023);; Molecular Function: polysaccharide b…	Probable receptor-like protein kinase At5g39020 OS=Arabidopsis thaliana GN=At5g39020 PE=2 SV=1	Os01g0114700 protein (Fragment) OS=Oryza sativa subsp. japonica GN=Os01g0114700 PE=4 SV=1	Os01g0114700, partial [Oryza sativa Japonica Group]
OS02G0282600	LOC_Os02g18150	expressed protein	-3.94854	Down	Biological Process: RNA splicing, via endonucleolytic cleavage and ligation (GO:0000394);; Biological Process: methionine biosynthetic process (GO:0009086);;	--	Os02g0282600 protein (Fragment) OS=Oryza sativa subsp. japonica GN=Os02g0282600 PE=4 SV=1	Os02g0282600, partial [Oryza sativa Japonica Group]
OS07G0416900	LOC_Os07g23410	fatty acid desaturase, putative, expressed	-3.88865	Down	Biological Process: lipid metabolic process (GO:0006629);; Cellular Component: integral component of membrane (GO:0016021);; Molecular Function: oxidoreductase activity, acting on paired donors, with oxidation of a pair of donors resulting in the reduction of molecular oxygen to two molecules of water (GO:0016717);; Molecular Function: omega-6 fatty acid desaturase activity (GO:0045485);; Biologi…	Fatty acid desaturase DES2 OS=Sorghum bicolor GN=DES2 PE=2 SV=1	Os07g0416900 protein OS=Oryza sativa subsp. japonica GN=OSJNBa0066B06.115 PE=2 SV=1	hypothetical protein OsI_25766 [Oryza sativa Indica Group]
OS07G0621100	LOC_Os07g42880	PPR repeat containing protein, expressed	-3.88865	Down	Cellular Component: mitochondrion (GO:0005739);; Biological Process: petal formation (GO:0048451);; Biological Process: sepal formation (GO:0048453);;	Pentatricopeptide repeat-containing protein At4g28010 OS=Arabidopsis thaliana GN=At4g28010 PE=2 SV=1	Uncharacterized protein OS=Oryza rufipogon PE=4 SV=1	PREDICTED: pentatricopeptide repeat-containing protein At4g28010 [Oryza sativa Japonica Group]
OS11G0437600	LOC_Os11g25040	plant-specific domain TIGR01615 family protein, expressed	-3.88865	Down	--	--	Putative uncharacterized protein OS=Oryza sativa subsp. indica GN=OsI_12021 PE=4 SV=1	Protein of unknown function (DUF506), putative [Oryza sativa Japonica Group]
OS12G0481400	LOC_Os12g29690	NBS-LRR disease resistance protein, putative	-3.88865	Down	Molecular Function: ATP binding (GO:0005524);; Molecular Function: ADP binding (GO:0043531);;	Disease resistance protein RGA2 OS=Solanum bulbocastanum GN=RGA2 PE=1 SV=1	Os12g0481400 protein (Fragment) OS=Oryza sativa subsp. japonica GN=Os12g0481400 PE=4 SV=1	Os12g0481400, partial [Oryza sativa Japonica Group]
OS06G0621600	LOC_Os06g41670	CC-NBS-LRR protein, putative, expressed	-3.88279	Down	Molecular Function: ADP binding (GO:0043531);;	--	Os06g0621600 protein OS=Oryza sativa subsp. japonica GN=Os06g0621600 PE=4 SV=1	Os06g0621600 [Oryza sativa Japonica Group]
OS02G0570900	--	--	-3.8471	Down	Molecular Function: magnesium ion binding (GO:0000287);; Biological Process: defense response (GO:0006952);; Cellular Component: plastid (GO:0009536);; Biological Process: gibberellin metabolic process (GO:0009685);; Molecular Function: ent-copalyl diphosphate synthase activity (GO:0009905);; Molecular Function: terpene synthase activity (GO:0010333);; Molecular Function: syn-copalyl diphosphate …	Ent-copalyl diphosphate synthase 2 OS=Oryza sativa subsp. japonica GN=CPS2 PE=2 SV=1	Os02g0570900 protein OS=Oryza sativa subsp. japonica GN=Os02g0570900 PE=4 SV=1	Os02g0570900 [Oryza sativa Japonica Group]
OS01G0500400	--	--	-3.82617	Down	Cellular Component: mitochondrion (GO:0005739);;	--	Os01g0500400 protein OS=Oryza sativa subsp. japonica GN=B1080D07.6 PE=4 SV=1	hypothetical protein OsI_02081 [Oryza sativa Indica Group]
OS09G0491596	LOC_Os09g31446	expressed protein	-3.82617	Down	--	--	Os09g0491596 protein OS=Oryza sativa subsp. japonica GN=Os09g0491596 PE=2 SV=1	hypothetical protein OsI_31856 [Oryza sativa Indica Group]
OS02G0602900	LOC_Os02g39080	expressed protein	-3.78707	Down	Cellular Component: mitochondrion (GO:0005739);;	--	Os02g0602900 protein OS=Oryza sativa subsp. japonica GN=Os02g0602900 PE=2 SV=1	unnamed protein product [Oryza sativa Japonica Group]
OS07G0604600	LOC_Os07g41340	B12D protein, putative, expressed	-3.73987	Down	Cellular Component: integral component of membrane (GO:0016021);; Cellular Component: cytoplasmic membrane-bounded vesicle (GO:0016023);;	--	Uncharacterized protein OS=Oryza rufipogon PE=4 SV=1	PREDICTED: uncharacterized protein LOC4343847 [Oryza sativa Japonica Group]
OS03G0574600	LOC_Os03g37810	expressed protein	-3.73701	Down	Molecular Function: nucleic acid binding (GO:0003676);; Molecular Function: zinc ion binding (GO:0008270);; Cellular Component: membrane (GO:0016020);;	--	Expressed protein OS=Oryza sativa subsp. japonica GN=OSJNBa0029P07.14 PE=2 SV=1	hypothetical protein OsI_12330 [Oryza sativa Indica Group]
OS03G0629800	LOC_Os03g43100	expressed protein	-3.71504	Down	Cellular Component: integral component of membrane (GO:0016021);;	--	Uncharacterized protein OS=Oryza rufipogon PE=4 SV=1	Os03g0629800 [Oryza sativa Japonica Group]
OS01G0730600	LOC_Os01g53030	expressed protein	-3.65109	Down	--	--	Os01g0730600 protein OS=Oryza sativa subsp. japonica GN=Os01g0730600 PE=4 SV=1	Os01g0730600 [Oryza sativa Japonica Group]
OS06G0539250	--	--	-3.64548	Down	Molecular Function: binding (GO:0005488);;	--	Os06g0539250 protein (Fragment) OS=Oryza sativa subsp. japonica GN=Os06g0539250 PE=4 SV=1	Os06g0539250, partial [Oryza sativa Japonica Group]
OS07G0268800	LOC_Os07g16600	expressed protein	-3.64537	Down	Cellular Component: integral component of membrane (GO:0016021);; Cellular Component: cytoplasmic membrane-bounded vesicle (GO:0016023);;	--	Os07g0268800 protein OS=Oryza sativa subsp. japonica GN=OSJNBa0033J14.4 PE=4 SV=1	PREDICTED: uncharacterized protein LOC4342892 [Oryza sativa Japonica Group]
OS01G0813800	LOC_Os01g59840	Os1bglu3 - beta-glucosidase homologue, similar to G. max isohydroxyurate hydrolase, expressed	-3.63442	Down	Biological Process: carbohydrate metabolic process (GO:0005975);; Molecular Function: beta-glucosidase activity (GO:0008422);; Cellular Component: cytoplasmic membrane-bounded vesicle (GO:0016023);;	Beta-glucosidase 3 OS=Oryza sativa subsp. japonica GN=BGLU3 PE=2 SV=2	Os01g0813800 protein (Fragment) OS=Oryza sativa subsp. japonica GN=Os01g0813800 PE=3 SV=1	Os01g0813800, partial [Oryza sativa Japonica Group]
OS09G0443800	LOC_Os09g27160	expressed protein	-3.60613	Down	Cellular Component: plastid (GO:0009536);; Cellular Component: integral component of membrane (GO:0016021);;	--	Os09g0443800 protein (Fragment) OS=Oryza sativa subsp. japonica GN=Os09g0443800 PE=4 SV=1	Os09g0443800, partial [Oryza sativa Japonica Group]
OS05G0143550	--	--	-3.58025	Down	Biological Process: MAPK cascade (GO:0000165);; Molecular Function: MAP kinase activity (GO:0004707);; Molecular Function: ATP binding (GO:0005524);; Cellular Component: vacuole (GO:0005773);; Cellular Component: plasma membrane (GO:0005886);; Biological Process: regulation of meristem growth (GO:0010075);;	Mitogen-activated protein kinase 14 OS=Oryza sativa subsp. japonica GN=MPK14 PE=2 SV=1	Os05g0143550 protein OS=Oryza sativa subsp. japonica GN=Os05g0143550 PE=4 SV=1	Os05g0143500, partial [Oryza sativa Japonica Group]
Trans_newGene_2004	--	--	-3.57375	Down	Biological Process: proteolysis (GO:0006508);; Molecular Function: cysteine-type peptidase activity (GO:0008234);; Cellular Component: plastid (GO:0009536);;	--	--	hypothetical protein LOC_Os12g17690 [Oryza sativa Japonica Group]
Trans_newGene_531	--	--	-3.54274	Down	Molecular Function: RNA-directed DNA polymerase activity (GO:0003964);; Biological Process: RNA-dependent DNA replication (GO:0006278);; Cellular Component: integral component of membrane (GO:0016021);;	--	--	unknown protein [Oryza sativa Japonica Group]
Trans_newGene_1166	--	--	-3.51222	Down	--	--	--	expressed protein [Oryza sativa Japonica Group]
OS01G0595600	LOC_Os01g41240	hydrolase, alpha/beta fold family domain containing protein, expressed	-3.51178	Down	Molecular Function: hydrolase activity (GO:0016787);;	Probable strigolactone esterase D14 OS=Oryza sativa subsp. japonica GN=D14 PE=1 SV=1	Uncharacterized protein OS=Oryza barthii PE=4 SV=1	hypothetical protein OsJ_02461 [Oryza sativa Japonica Group]
OS01G0864700	LOC_Os01g64490	protein kinase domain containing protein, expressed	-3.50563	Down	Molecular Function: protein serine/threonine kinase activity (GO:0004674);; Molecular Function: ATP binding (GO:0005524);; Biological Process: protein phosphorylation (GO:0006468);; Cellular Component: integral component of membrane (GO:0016021);;	Serine/threonine-protein kinase Nek5 OS=Oryza sativa subsp. japonica GN=NEK5 PE=3 SV=1	Os01g0864700 protein (Fragment) OS=Oryza sativa subsp. japonica GN=Os01g0864700 PE=4 SV=1	Os01g0864700, partial [Oryza sativa Japonica Group]
Trans_newGene_636	--	--	-3.50465	Down	--	--	--	expressed protein [Oryza sativa Japonica Group]
OS02G0216200	LOC_Os02g12470	hypothetical protein	-3.48564	Down	Cellular Component: integral component of membrane (GO:0016021);;	--	Os02g0216200 protein (Fragment) OS=Oryza sativa subsp. japonica GN=Os02g0216200 PE=4 SV=1	Os02g0216200, partial [Oryza sativa Japonica Group]
OS02G0197600	LOC_Os02g10390	chlorophyll A-B binding protein, putative, expressed	-3.46081	Down	Cellular Component: mitochondrion (GO:0005739);; Biological Process: response to light stimulus (GO:0009416);; Cellular Component: photosystem I (GO:0009522);; Cellular Component: photosystem II (GO:0009523);; Cellular Component: chloroplast thylakoid membrane (GO:0009535);; Biological Process: photosynthesis, light harvesting in photosystem I (GO:0009768);; Cellular Component: chloroplast envelo…	Chlorophyll a-b binding protein 8, chloroplastic OS=Solanum lycopersicum GN=CAB8 PE=3 SV=1	Uncharacterized protein OS=Oryza barthii PE=4 SV=1	PREDICTED: chlorophyll a-b binding protein 8, chloroplastic [Oryza sativa Japonica Group]
OS09G0488600	LOC_Os09g31350	expressed protein	-3.4279	Down	Cellular Component: plastid (GO:0009536);; Biological Process: response to ethylene (GO:0009723);;	--	Os09g0488600 protein OS=Oryza sativa subsp. japonica GN=Os09g0488600 PE=4 SV=1	hypothetical protein OsI_31844 [Oryza sativa Indica Group]
OS05G0492600	LOC_Os05g41310	disease resistance protein RGA2, putative, expressed	-3.4062	Down	Molecular Function: ATP binding (GO:0005524);; Biological Process: apoptotic process (GO:0006915);; Biological Process: defense response (GO:0006952);; Cellular Component: cytoplasmic membrane-bounded vesicle (GO:0016023);; Molecular Function: ADP binding (GO:0043531);;	Disease resistance protein RGA2 OS=Solanum bulbocastanum GN=RGA2 PE=1 SV=1	Os05g0492600 protein OS=Oryza sativa subsp. japonica GN=Os05g0492600 PE=4 SV=1	NBS-LRR-like protein [Oryza sativa Japonica Group]
OS12G0154800	LOC_Os12g05860	Cupin domain containing protein, expressed	-3.38603	Down	Cellular Component: cell wall (GO:0005618);; Cellular Component: cytoplasmic membrane-bounded vesicle (GO:0016023);; Molecular Function: manganese ion binding (GO:0030145);; Biological Process: oxalate metabolic process (GO:0033609);; Molecular Function: nutrient reservoir activity (GO:0045735);; Molecular Function: oxalate decarboxylase activity (GO:0046564);; Cellular Component: apoplast (GO:00…	Germin-like protein 12-2 OS=Oryza sativa subsp. japonica GN=Os12g0154800 PE=2 SV=1	Os12g0154800 protein OS=Oryza sativa subsp. japonica GN=Os12g0154800 PE=4 SV=1	PREDICTED: germin-like protein 12-1 isoform X3 [Oryza sativa Japonica Group]
OS07G0109100	LOC_Os07g01840	expressed protein	-3.37184	Down	Cellular Component: integral component of membrane (GO:0016021);; Cellular Component: cytoplasmic membrane-bounded vesicle (GO:0016023);;	--	Os07g0109100 protein OS=Oryza sativa subsp. japonica GN=OJ1567_G09.114 PE=4 SV=1	hypothetical protein OsI_24621 [Oryza sativa Indica Group]
OS07G0542400	LOC_Os07g35790	TKL_IRAK_DUF26-ld.5 - DUF26 kinases have homology to DUF26 containing loci, expressed	-3.37184	Down	Molecular Function: protein serine/threonine kinase activity (GO:0004674);; Molecular Function: ATP binding (GO:0005524);; Cellular Component: mitochondrion (GO:0005739);; Cellular Component: plasma membrane (GO:0005886);; Biological Process: protein phosphorylation (GO:0006468);; Biological Process: defense response (GO:0006952);; Cellular Component: plasmodesma (GO:0009506);; Cellular Component…	Cysteine-rich receptor-like protein kinase 10 OS=Arabidopsis thaliana GN=CRK10 PE=1 SV=3	Os07g0542400 protein OS=Oryza sativa subsp. japonica GN=OJ1729_E01.7 PE=3 SV=1	PREDICTED: cysteine-rich receptor-like protein kinase 10 [Oryza sativa Japonica Group]
OS03G0231750	--	--	-3.35757	Down	--	--	Os03g0231750 protein (Fragment) OS=Oryza sativa subsp. japonica GN=Os03g0231750 PE=4 SV=1	Os03g0231750, partial [Oryza sativa Japonica Group]
OS06G0585950	LOC_Os06g38650	receptor-like protein kinase precursor, putative, expressed	-3.34121	Down	Molecular Function: protein serine/threonine kinase activity (GO:0004674);; Molecular Function: ATP binding (GO:0005524);; Biological Process: protein phosphorylation (GO:0006468);; Cellular Component: integral component of membrane (GO:0016021);; Cellular Component: cytoplasmic membrane-bounded vesicle (GO:0016023);;	Probable LRR receptor-like serine/threonine-protein kinase At3g47570 OS=Arabidopsis thaliana GN=At3g47570 PE=2 SV=1	Os06g0585950 protein OS=Oryza sativa subsp. japonica GN=Os06g0585950 PE=4 SV=1	PREDICTED: probable LRR receptor-like serine/threonine-protein kinase At3g47570 [Oryza sativa Japonica Group]
OS01G0233000	LOC_Os01g13210	salt stress root protein RS1, putative, expressed	-3.33094	Down	Cellular Component: anchored component of plasma membrane (GO:0046658);; Biological Process: cellular response to stimulus (GO:0051716);;	Salt stress root protein RS1 OS=Oryza sativa subsp. japonica GN=Os01g0233000 PE=2 SV=1	Uncharacterized protein OS=Oryza barthii PE=4 SV=1	hypothetical protein SORBI_003G005800 [Sorghum bicolor]
OS11G0167800	LOC_Os11g06720	abscisic stress-ripening, putative, expressed	-3.31167	Down	Biological Process: response to stress (GO:0006950);;	--	Putative uncharacterized protein OS=Oryza sativa subsp. indica GN=OsI_35255 PE=4 SV=1	abscisic stress ripening protein 2, partial [Oryza sativa Indica Group]
OS07G0558400	LOC_Os07g37240	chlorophyll A-B binding protein, putative, expressed	-3.30716	Down	Biological Process: response to light stimulus (GO:0009416);; Cellular Component: photosystem I (GO:0009522);; Cellular Component: photosystem II (GO:0009523);; Cellular Component: chloroplast thylakoid membrane (GO:0009535);; Biological Process: photosynthesis, light harvesting in photosystem I (GO:0009768);; Cellular Component: chloroplast envelope (GO:0009941);; Cellular Component: plastoglobu…	Chlorophyll a-b binding protein CP29.1, chloroplastic OS=Arabidopsis thaliana GN=LHCB4.1 PE=1 SV=1	Uncharacterized protein OS=Oryza barthii PE=4 SV=1	PREDICTED: chlorophyll a-b binding protein CP29.1, chloroplastic-like [Oryza brachyantha]
OS01G0114200	--	--	-3.30227	Down	Molecular Function: protein serine/threonine kinase activity (GO:0004674);; Molecular Function: ATP binding (GO:0005524);; Biological Process: protein phosphorylation (GO:0006468);; Cellular Component: integral component of membrane (GO:0016021);; Cellular Component: cytoplasmic membrane-bounded vesicle (GO:0016023);; Molecular Function: polysaccharide binding (GO:0030247);;	--	Os01g0114200 protein OS=Oryza sativa subsp. japonica GN=OJ1212_B09.15 PE=4 SV=1	hypothetical protein OsI_00139 [Oryza sativa Indica Group]
OS03G0799200	LOC_Os03g58490	DUF593 domain containing protein, expressed	-3.30227	Down	--	Myosin-binding protein 2 OS=Arabidopsis thaliana GN=MYOB2 PE=1 SV=1	Expressed protein OS=Oryza sativa subsp. japonica GN=Os03g0799200 PE=2 SV=1	PREDICTED: probable myosin-binding protein 5 isoform X1 [Oryza sativa Japonica Group]
OS09G0556800	LOC_Os09g38450	expressed protein	-3.27791	Down	--	--	Uncharacterized protein OS=Oryza nivara PE=4 SV=1	hypothetical protein OsI_32353 [Oryza sativa Indica Group]
OS06G0318533	LOC_Os06g21369	hypothetical protein	-3.27791	Down	--	--	Os06g0318533 protein OS=Oryza sativa subsp. japonica GN=Os06g0318533 PE=4 SV=1	hypothetical protein OsJ_21144 [Oryza sativa Japonica Group]
OS04G0103900	LOC_Os04g01354	chalcone synthase, putative, expressed	-3.2699	Down	Biological Process: biosynthetic process (GO:0009058);; Molecular Function: transferase activity, transferring acyl groups other than amino-acyl groups (GO:0016747);;	Chalcone synthase OS=Perilla frutescens GN=CHS PE=2 SV=1	OSJNBa0094O15.7 protein OS=Oryza sativa subsp. japonica GN=OSJNBa0094O15.7 PE=2 SV=2	OSIGBa0148I18.6 [Oryza sativa Indica Group]
OS11G0614400	LOC_Os11g39990	patatin, putative, expressed	-3.26904	Down	Molecular Function: phospholipase activity (GO:0004620);; Cellular Component: cytoplasm (GO:0005737);; Cellular Component: membrane (GO:0016020);; Biological Process: lipid catabolic process (GO:0016042);; Molecular Function: acylglycerol lipase activity (GO:0047372);;	Patatin-like protein 1 OS=Oryza sativa subsp. indica GN=PLP1 PE=3 SV=1	Patatin OS=Oryza nivara PE=3 SV=1	hypothetical protein OsI_09902 [Oryza sativa Indica Group]
OS05G0134800	LOC_Os05g04440	peroxidase precursor, putative, expressed	-3.26604	Down	Molecular Function: peroxidase activity (GO:0004601);; Cellular Component: extracellular region (GO:0005576);; Biological Process: response to oxidative stress (GO:0006979);; Cellular Component: plant-type cell wall (GO:0009505);; Biological Process: plant-type cell wall organization (GO:0009664);; Cellular Component: cytoplasmic membrane-bounded vesicle (GO:0016023);; Molecular Function: heme bi…	Peroxidase 2 OS=Zea mays GN=PER2 PE=2 SV=1	Peroxidase OS=Oryza sativa subsp. japonica GN=Os05g0134800 PE=3 SV=1	Os05g0134800 [Oryza sativa Japonica Group]
OS04G0104350	--	--	-3.25337	Down	Biological Process: biosynthetic process (GO:0009058);; Molecular Function: transferase activity, transferring acyl groups other than amino-acyl groups (GO:0016747);;	Chalcone synthase 1 OS=Gerbera hybrida GN=CHS1 PE=2 SV=1	OSJNBa0094O15.7 protein OS=Oryza sativa subsp. japonica GN=OSJNBa0094O15.7 PE=2 SV=2	PREDICTED: chalcone synthase isoform X2 [Oryza sativa Japonica Group]
OS11G0603000	LOC_Os11g39000	helix-loop-helix DNA-binding domain containing protein, expressed	-3.25061	Down	Molecular Function: protein dimerization activity (GO:0046983);;	Transcription factor ILI2 OS=Oryza sativa subsp. japonica GN=ILI2 PE=3 SV=1	Os11g0603000 protein OS=Oryza sativa subsp. japonica GN=Os11g0603000 PE=4 SV=1	PREDICTED: transcription factor ILI2 isoform X2 [Oryza sativa Japonica Group]
OS11G0479400	LOC_Os11g29000	pollen signalling protein with adenylyl cyclase activity, putative, expressed	-3.24556	Down	Molecular Function: ADP binding (GO:0043531);;	--	Os11g0479400 protein (Fragment) OS=Oryza sativa subsp. japonica GN=Os11g0479400 PE=4 SV=1	Os11g0479400, partial [Oryza sativa Japonica Group]
OS05G0178300	LOC_Os05g08554	expressed protein	-3.22372	Down	--	--	Uncharacterized protein OS=Oryza barthii PE=4 SV=1	cadmium tolerant 1 [Miscanthus sinensis]
OS02G0242600	LOC_Os02g14600	glutelin, putative, expressed	-3.21507	Down	Cellular Component: cytoplasmic membrane-bounded vesicle (GO:0016023);; Molecular Function: nutrient reservoir activity (GO:0045735);;	Glutelin type-B 5 OS=Oryza sativa subsp. japonica GN=GLUB5 PE=2 SV=1	Glutelin OS=Oryza sativa subsp. japonica GN=P0503B05.14 PE=2 SV=1	PREDICTED: glutelin type-B 5-like [Oryza sativa Japonica Group]
OS03G0111200	LOC_Os03g02040	remorin, putative, expressed	-3.21387	Down	--	Remorin OS=Solanum tuberosum PE=1 SV=1	Uncharacterized protein OS=Oryza barthii PE=4 SV=1	PREDICTED: remorin-like [Oryza brachyantha]
OS02G0764200	LOC_Os02g52630	xyloglucan fucosyltransferase, putative, expressed	-3.20394	Down	Cellular Component: Golgi apparatus (GO:0005794);; Molecular Function: galactoside 2-alpha-L-fucosyltransferase activity (GO:0008107);; Biological Process: plant-type cell wall biogenesis (GO:0009832);; Biological Process: xyloglucan biosynthetic process (GO:0009969);; Cellular Component: integral component of membrane (GO:0016021);; Biological Process: fucosylation (GO:0036065);;	Galactoside 2-alpha-L-fucosyltransferase OS=Arabidopsis thaliana GN=FUT1 PE=1 SV=2	Os02g0764200 protein OS=Oryza sativa subsp. japonica GN=P0539D10.15 PE=4 SV=1	hypothetical protein OsI_09053 [Oryza sativa Indica Group]
OS01G0248300	LOC_Os01g14550	pathogen-related protein, putative, expressed	-3.18488	Down	Biological Process: defense response (GO:0006952);; Biological Process: response to biotic stimulus (GO:0009607);;	Pathogen-related protein OS=Hordeum vulgare PE=2 SV=2	Putative uncharacterized protein OS=Oryza sativa subsp. indica GN=OsI_01161 PE=4 SV=1	hypothetical protein OsI_01161 [Oryza sativa Indica Group]
OS01G0106400	LOC_Os01g01660	isoflavone reductase, putative, expressed	-3.17812	Down	Cellular Component: cytoplasm (GO:0005737);; Molecular Function: oxidoreductase activity (GO:0016491);; Biological Process: oxidation-reduction process (GO:0055114);;	Isoflavone reductase homolog IRL OS=Zea mays GN=IRL PE=2 SV=1	Uncharacterized protein OS=Oryza barthii PE=4 SV=1	isoflavone reductase-like protein [Oryza sativa]
OS01G0868600	LOC_Os01g64840	aspartic proteinase nepenthesin-1 precursor, putative, expressed	-3.17743	Down	Molecular Function: aspartic-type endopeptidase activity (GO:0004190);; Biological Process: proteolysis (GO:0006508);; Cellular Component: integral component of membrane (GO:0016021);; Cellular Component: cytoplasmic membrane-bounded vesicle (GO:0016023);; Biological Process: protein catabolic process (GO:0030163);;	Aspartic proteinase nepenthesin-1 OS=Nepenthes gracilis GN=nep1 PE=1 SV=1	Os01g0868600 protein OS=Oryza sativa subsp. japonica GN=P0677H08.22 PE=4 SV=1	PREDICTED: aspartic proteinase nepenthesin-1-like [Oryza sativa Japonica Group]
OS08G0393600	LOC_Os08g30340	PAS2, putative, expressed	-3.17361	Down	Cellular Component: mitochondrion (GO:0005739);; Cellular Component: integral component of membrane (GO:0016021);; Cellular Component: cytoplasmic membrane-bounded vesicle (GO:0016023);;	Very-long-chain (3R)-3-hydroxyacyl-CoA dehydratase PASTICCINO 2A OS=Oryza sativa subsp. japonica GN=PAS2A PE=2 SV=2	Os08g0393600 protein OS=Oryza sativa subsp. japonica GN=Os08g0393600 PE=2 SV=1	PREDICTED: very-long-chain (3R)-3-hydroxyacyl-CoA dehydratase PASTICCINO 2A-like [Oryza sativa Japonica Group]
OS12G0169000	LOC_Os12g07150	amidase family protein, putative, expressed	-3.16902	Down	Biological Process: metabolic process (GO:0008152);; Cellular Component: integral component of membrane (GO:0016021);; Molecular Function: carbon-nitrogen ligase activity, with glutamine as amido-N-donor (GO:0016884);;	Fatty acid amide hydrolase OS=Arabidopsis thaliana GN=FAAH PE=1 SV=1	Os12g0169000 protein OS=Oryza sativa subsp. japonica GN=Os12g0169000 PE=4 SV=1	Os12g0169000 [Oryza sativa Japonica Group]
OS05G0556400	LOC_Os05g48270	auxin-responsive protein, putative, expressed	-3.15421	Down	Molecular Function: monooxygenase activity (GO:0004497);; Cellular Component: integral component of membrane (GO:0016021);; Cellular Component: cytoplasmic membrane-bounded vesicle (GO:0016023);; Biological Process: oxidation-reduction process (GO:0055114);;	Cytochrome b561 and DOMON domain-containing protein At3g61750 OS=Arabidopsis thaliana GN=At3g61750 PE=3 SV=1	Putative uncharacterized protein OS=Oryza sativa subsp. indica GN=OsI_20928 PE=4 SV=1	PREDICTED: putative ferric-chelate reductase 1-like [Oryza brachyantha]
OS08G0509400	LOC_Os08g39870	Os8bglu28 - beta-glucosidase homologue, similar to Os4bglu12 exoglucanase, expressed	-3.1296	Down	Cellular Component: mitochondrion (GO:0005739);; Biological Process: carbohydrate metabolic process (GO:0005975);; Molecular Function: beta-glucosidase activity (GO:0008422);; Cellular Component: cytoplasmic membrane-bounded vesicle (GO:0016023);;	Beta-glucosidase 28 OS=Oryza sativa subsp. japonica GN=BGLU28 PE=2 SV=1	Os08g0509400 protein OS=Oryza sativa subsp. japonica GN=Os08g0509400 PE=3 SV=1	PREDICTED: beta-glucosidase 28 isoform X1 [Oryza sativa Japonica Group]
OS03G0145050	--	--	-3.1255	Down	Molecular Function: protein serine/threonine kinase activity (GO:0004674);; Molecular Function: ATP binding (GO:0005524);; Biological Process: protein phosphorylation (GO:0006468);; Cellular Component: integral component of membrane (GO:0016021);; Cellular Component: cytoplasmic membrane-bounded vesicle (GO:0016023);;	Leucine-rich repeat receptor-like protein kinase PXL2 OS=Arabidopsis thaliana GN=PXL2 PE=2 SV=1	Uncharacterized protein OS=Oryza rufipogon PE=4 SV=1	hypothetical protein OsI_09989 [Oryza sativa Indica Group]
OS08G0198100	LOC_Os08g09810	transposon protein, putative, unclassified	-3.1224	Down	Molecular Function: sequence-specific DNA binding transcription factor activity (GO:0003700);; Biological Process: regulation of transcription, DNA-templated (GO:0006355);; Molecular Function: sequence-specific DNA binding (GO:0043565);; Molecular Function: protein dimerization activity (GO:0046983);;	Zinc finger BED domain-containing protein RICESLEEPER 1 OS=Oryza sativa subsp. japonica GN=Os05g0239150 PE=3 SV=1	Os08g0198100 protein OS=Oryza sativa subsp. japonica GN=Os08g0198100 PE=4 SV=1	hypothetical protein OsJ_26358 [Oryza sativa Japonica Group]
OS12G0228700	LOC_Os12g12720	jasmonate-induced protein, putative, expressed	-3.1224	Down	--	Salt stress-induced protein OS=Oryza sativa subsp. japonica GN=SALT PE=2 SV=1	Os12g0228700 protein (Fragment) OS=Oryza sativa subsp. japonica GN=Os12g0228700 PE=4 SV=1	Os12g0228700, partial [Oryza sativa Japonica Group]
OS06G0256800	LOC_Os06g14530	expressed protein	-3.11751	Down	--	--	Os06g0256800 protein (Fragment) OS=Oryza sativa subsp. japonica GN=Os06g0256800 PE=4 SV=1	Os06g0256800, partial [Oryza sativa Japonica Group]
OS02G0118800	LOC_Os02g02660	retrotransposon protein, putative, unclassified, expressed	-3.09998	Down	Molecular Function: ATP binding (GO:0005524);; Cellular Component: mitochondrion (GO:0005739);; Cellular Component: membrane (GO:0016020);; Molecular Function: ADP binding (GO:0043531);;	Putative ribonuclease H protein At1g65750 OS=Arabidopsis thaliana GN=At1g65750 PE=3 SV=1	Os02g0118800 protein OS=Oryza sativa subsp. japonica GN=Os02g0118800 PE=4 SV=1	Os02g0118800 [Oryza sativa Japonica Group]
OS01G0645400	LOC_Os01g45760	YUC4, putative, expressed	-3.08876	Down	Molecular Function: N,N-dimethylaniline monooxygenase activity (GO:0004499);; Molecular Function: flavin adenine dinucleotide binding (GO:0050660);; Molecular Function: NADP binding (GO:0050661);; Biological Process: oxidation-reduction process (GO:0055114);;	Probable indole-3-pyruvate monooxygenase YUCCA4 OS=Arabidopsis thaliana GN=YUC4 PE=1 SV=1	Flavin-containing monooxygenase OS=Oryza sativa subsp. japonica GN=Os01g0645400 PE=3 SV=1	PREDICTED: probable indole-3-pyruvate monooxygenase YUCCA4 [Oryza sativa Japonica Group]
OS11G0508301	--	--	-3.08876	Down	--	--	Os11g0508301 protein (Fragment) OS=Oryza sativa subsp. japonica GN=Os11g0508301 PE=4 SV=1	Os11g0508301, partial [Oryza sativa Japonica Group]
Trans_newGene_1787	--	--	-3.08876	Down	Cellular Component: exocyst (GO:0000145);; Biological Process: exocyst assembly (GO:0001927);; Biological Process: metabolic process (GO:0008152);; Molecular Function: hydrolase activity, acting on ester bonds (GO:0016788);; Biological Process: exocyst localization (GO:0051601);;	Exocyst complex component EXO84A OS=Arabidopsis thaliana GN=EXO84A PE=3 SV=1	--	PREDICTED: exocyst complex component EXO84B isoform X1 [Oryza sativa Japonica Group]
OS06G0140400	LOC_Os06g04850	homeobox associated leucine zipper, putative, expressed	-3.07842	Down	Molecular Function: sequence-specific DNA binding transcription factor activity (GO:0003700);; Cellular Component: nucleus (GO:0005634);; Biological Process: regulation of transcription, DNA-templated (GO:0006355);; Molecular Function: sequence-specific DNA binding (GO:0043565);;	Homeobox-leucine zipper protein HOX28 OS=Oryza sativa subsp. japonica GN=HOX28 PE=2 SV=1	Uncharacterized protein OS=Oryza rufipogon PE=4 SV=1	PREDICTED: homeobox-leucine zipper protein HOX28-like [Setaria italica]
OS03G0622100	LOC_Os03g42420	B3 DNA binding domain containing protein, expressed	-3.07683	Down	Molecular Function: DNA binding (GO:0003677);; Cellular Component: nucleus (GO:0005634);; Biological Process: regulation of transcription, DNA-templated (GO:0006355);;	B3 domain-containing protein Os03g0622100 OS=Oryza sativa subsp. japonica GN=Os03g0622100 PE=2 SV=1	Os03g0622100 protein OS=Oryza sativa subsp. japonica GN=Os03g0622100 PE=4 SV=1	hypothetical protein OsJ_11767 [Oryza sativa Japonica Group]
OS10G0191300	LOC_Os10g11500	SCP-like extracellular protein, expressed	-3.07433	Down	Cellular Component: extracellular region (GO:0005576);; Cellular Component: cytoplasmic membrane-bounded vesicle (GO:0016023);;	Pathogenesis-related protein PRB1-2 OS=Hordeum vulgare PE=2 SV=1	Uncharacterized protein OS=Oryza glumipatula PE=4 SV=1	PREDICTED: pathogenesis-related protein PRB1-2-like [Oryza brachyantha]
OS02G0112000	LOC_Os02g02160	expressed protein	-3.06573	Down	--	--	Os02g0112000 protein OS=Oryza sativa subsp. japonica GN=Os02g0112000 PE=4 SV=1	Os02g0112000 [Oryza sativa Japonica Group]
Trans_newGene_1361	--	--	-3.04082	Down	Molecular Function: nucleic acid binding (GO:0003676);; Cellular Component: intracellular (GO:0005622);; Molecular Function: protein transporter activity (GO:0008565);; Biological Process: protein transport (GO:0015031);; Biological Process: DNA integration (GO:0015074);; Cellular Component: integral component of membrane (GO:0016021);; Molecular Function: transferase activity (GO:0016740);; Biol…	--	--	putative polyprotein [Oryza sativa Japonica Group]
OS08G0231400	LOC_Os08g13440	cupin domain containing protein, expressed	-3.03538	Down	Cellular Component: extracellular region (GO:0005576);; Cellular Component: cell wall (GO:0005618);; Cellular Component: cytoplasmic membrane-bounded vesicle (GO:0016023);; Molecular Function: manganese ion binding (GO:0030145);; Biological Process: oxalate metabolic process (GO:0033609);; Molecular Function: nutrient reservoir activity (GO:0045735);; Molecular Function: oxalate decarboxylase act…	Germin-like protein 8-12 OS=Oryza sativa subsp. japonica GN=Os08g0231400 PE=2 SV=1	Os08g0231400 protein OS=Oryza sativa subsp. japonica GN=Os08g0231400 PE=4 SV=1	hypothetical protein OsI_28084 [Oryza sativa Indica Group]
OS10G0137300	LOC_Os10g04800	hypothetical protein	-3.0345	Down	--	--	Uncharacterized protein OS=Oryza glaberrima PE=4 SV=1	hypothetical protein SETIT_027591mg [Setaria italica]
OS03G0165900	LOC_Os03g06970	tetratricopeptide repeat domain containing protein, expressed	-3.03325	Down	--	Protein SULFUR DEFICIENCY-INDUCED 1 OS=Arabidopsis thaliana GN=SDI1 PE=2 SV=1	Os03g0165900 protein OS=Oryza sativa subsp. japonica GN=Os03g0165900 PE=2 SV=1	hypothetical protein OsI_10155 [Oryza sativa Indica Group]
OS08G0114300	LOC_Os08g02230	FAD-binding and arabino-lactone oxidase domains containing protein, putative, expressed	-3.01406	Down	Molecular Function: D-arabinono-1,4-lactone oxidase activity (GO:0003885);; Cellular Component: membrane (GO:0016020);; Cellular Component: cytoplasmic membrane-bounded vesicle (GO:0016023);; Molecular Function: hydrolase activity, acting on ester bonds (GO:0016788);; Molecular Function: flavin adenine dinucleotide binding (GO:0050660);; Biological Process: oxidation-reduction process (GO:0055114…	Probable L-gulonolactone oxidase 6 OS=Arabidopsis thaliana GN=GULLO6 PE=3 SV=1	Uncharacterized protein OS=Oryza rufipogon PE=4 SV=1	hypothetical protein OsJ_25816 [Oryza sativa Japonica Group]
OS08G0127950	--	--	-2.99506	Down	Molecular Function: nutrient reservoir activity (GO:0045735);;	13S globulin basic chain OS=Fagopyrum esculentum PE=1 SV=1	Os08g0127950 protein OS=Oryza sativa subsp. japonica GN=Os08g0127950 PE=4 SV=1	Os08g0127950 [Oryza sativa Japonica Group]
Trans_newGene_367	--	--	-2.99266	Down	Molecular Function: RNA-directed DNA polymerase activity (GO:0003964);; Biological Process: RNA-dependent DNA replication (GO:0006278);; Cellular Component: integral component of membrane (GO:0016021);;	--	--	unknown protein [Oryza sativa Japonica Group]
OS02G0813183	--	--	-2.99122	Down	Cellular Component: integral component of membrane (GO:0016021);;	--	Uncharacterized protein OS=Oryza glaberrima PE=4 SV=1	PREDICTED: uncharacterized protein LOC4331109 [Oryza sativa Japonica Group]
OS11G0474500	LOC_Os11g28450	hypothetical protein	-2.99122	Down	--	--	Os11g0474500 protein OS=Oryza sativa subsp. japonica GN=Os11g0474533 PE=4 SV=1	PREDICTED: uncharacterized protein LOC9269597 [Oryza sativa Japonica Group]
OS02G0131100	LOC_Os02g03840	expressed protein	-2.97242	Down	--	--	Uncharacterized protein OS=Oryza sativa subsp. japonica GN=OsJ_05250 PE=4 SV=1	PREDICTED: titin homolog [Oryza sativa Japonica Group]
OS01G0935800	LOC_Os01g70970	protein kinase, putative, expressed	-2.96908	Down	Molecular Function: protein serine/threonine kinase activity (GO:0004674);; Molecular Function: ATP binding (GO:0005524);; Biological Process: protein phosphorylation (GO:0006468);; Cellular Component: integral component of membrane (GO:0016021);; Cellular Component: cytoplasmic membrane-bounded vesicle (GO:0016023);;	Protein kinase 2B, chloroplastic OS=Arabidopsis thaliana GN=APK2B PE=2 SV=1	Os01g0935800 protein (Fragment) OS=Oryza sativa subsp. japonica GN=Os01g0935800 PE=4 SV=1	Os01g0935800, partial [Oryza sativa Japonica Group]
Trans_newGene_1279	--	--	-2.9556	Down	--	--	--	PREDICTED: CAAX box protein 1-like [Oryza sativa Japonica Group]
OS02G0499300	LOC_Os02g29590	expressed protein	-2.92738	Down	Cellular Component: mitochondrion (GO:0005739);; Cellular Component: cytoplasmic membrane-bounded vesicle (GO:0016023);;	--	Os02g0499300 protein OS=Oryza sativa subsp. japonica GN=Os02g0499300 PE=2 SV=1	unnamed protein product [Oryza sativa Japonica Group]
OS09G0498500	--	--	-2.91157	Down	Cellular Component: mitochondrion (GO:0005739);; Molecular Function: oxidoreductase activity (GO:0016491);; Biological Process: oxidation-reduction process (GO:0055114);;	Probable sarcosine oxidase OS=Arabidopsis thaliana GN=At2g24580 PE=2 SV=1	Os09g0498500 protein OS=Oryza sativa subsp. japonica GN=Os09g0498500 PE=4 SV=1	PREDICTED: probable sarcosine oxidase [Oryza sativa Japonica Group]
OS01G0152950	LOC_Os01g05970	OsFBO1 - F-box and other domain containing protein, expressed	-2.90768	Down	--	--	Histone H2B OS=Oryza glumipatula PE=3 SV=1	hypothetical protein OsI_00441 [Oryza sativa Indica Group]
Trans_newGene_706	--	--	-2.9064	Down	--	--	--	expressed protein [Oryza sativa Japonica Group]
OS08G0124750	--	--	-2.90588	Down	Molecular Function: protein serine/threonine kinase activity (GO:0004674);; Molecular Function: protein tyrosine kinase activity (GO:0004713);; Molecular Function: ATP binding (GO:0005524);; Cellular Component: integral component of membrane (GO:0016021);; Cellular Component: cytoplasmic membrane-bounded vesicle (GO:0016023);; Biological Process: peptidyl-tyrosine phosphorylation (GO:0018108);; M…	L-type lectin-domain containing receptor kinase IX.1 OS=Arabidopsis thaliana GN=LECRK91 PE=2 SV=1	Os08g0124700 protein OS=Oryza sativa subsp. japonica GN=OJ1126_D10.16 PE=3 SV=1	PREDICTED: L-type lectin-domain containing receptor kinase IX.1 [Oryza sativa Japonica Group]
OS02G0811101	--	--	-2.8931	Down	Cellular Component: integral component of membrane (GO:0016021);;	--	Os02g0811101 protein OS=Oryza sativa subsp. japonica GN=Os02g0811101 PE=4 SV=1	Os02g0811101 [Oryza sativa Japonica Group]
OS01G0892800	LOC_Os01g66860	serine/threonine protein kinase, putative, expressed	-2.88873	Down	Molecular Function: protein kinase activity (GO:0004672);; Molecular Function: ATP binding (GO:0005524);; Cellular Component: mitochondrion (GO:0005739);; Biological Process: protein phosphorylation (GO:0006468);; Molecular Function: hydrolase activity (GO:0016787);;	Putative serine/threonine-protein kinase/receptor R826 OS=Acanthamoeba polyphaga mimivirus GN=MIMI_R826 PE=3 SV=2	Putative uncharacterized protein OS=Oryza sativa subsp. indica GN=OsI_04756 PE=4 SV=1	PREDICTED: probable serine/threonine-protein kinase DDB_G0267514 isoform X1 [Oryza sativa Japonica Group]
OS05G0166900	LOC_Os05g07470	D-mannose binding lectin family protein, expressed	-2.88661	Down	Molecular Function: protein serine/threonine kinase activity (GO:0004674);; Molecular Function: ATP binding (GO:0005524);; Cellular Component: plasma membrane (GO:0005886);; Biological Process: protein phosphorylation (GO:0006468);; Cellular Component: plastid (GO:0009536);; Cellular Component: integral component of membrane (GO:0016021);; Cellular Component: cytoplasmic membrane-bounded vesicle …	G-type lectin S-receptor-like serine/threonine-protein kinase At2g19130 OS=Arabidopsis thaliana GN=At2g19130 PE=2 SV=1	Os05g0166900 protein (Fragment) OS=Oryza sativa subsp. japonica GN=Os05g0166900 PE=4 SV=1	Os05g0166900, partial [Oryza sativa Japonica Group]
OS05G0277500	LOC_Os05g19670	Cupin domain containing protein, expressed	-2.8801	Down	Molecular Function: superoxide dismutase activity (GO:0004784);; Cellular Component: extracellular region (GO:0005576);; Cellular Component: cell wall (GO:0005618);; Cellular Component: plasmodesma (GO:0009506);; Biological Process: plasmodesmata-mediated intercellular transport (GO:0010497);; Biological Process: removal of superoxide radicals (GO:0019430);; Molecular Function: manganese ion bind…	Germin-like protein 5-1 OS=Oryza sativa subsp. japonica GN=Os05g0277500 PE=2 SV=1	Uncharacterized protein OS=Oryza barthii PE=4 SV=1	PREDICTED: germin-like protein 5-1-like [Oryza brachyantha]
OS01G0756900	LOC_Os01g55220	hypothetical protein	-2.87847	Down	Cellular Component: integral component of membrane (GO:0016021);;	--	Os01g0756900 protein (Fragment) OS=Oryza sativa subsp. japonica GN=Os01g0756900 PE=4 SV=1	Os01g0756900, partial [Oryza sativa Japonica Group]
OS08G0127900	LOC_Os08g03410	glutelin, putative, expressed	-2.87596	Down	Molecular Function: nutrient reservoir activity (GO:0045735);;	Glutelin type-A 1 OS=Oryza sativa subsp. japonica GN=GLUA1 PE=1 SV=2	Os08g0127900 protein OS=Oryza sativa subsp. japonica GN=OJ1163_G08.32 PE=2 SV=1	hypothetical protein OsJ_25906 [Oryza sativa Japonica Group]
OS02G0270350	--	--	-2.87045	Down	Molecular Function: serine-type endopeptidase activity (GO:0004252);; Cellular Component: mitochondrion (GO:0005739);; Biological Process: proteolysis (GO:0006508);; Cellular Component: integral component of membrane (GO:0016021);; Cellular Component: cytoplasmic membrane-bounded vesicle (GO:0016023);;	Subtilisin-like protease SBT3.3 OS=Arabidopsis thaliana GN=SBT3.3 PE=2 SV=1	Os02g0270350 protein OS=Oryza sativa subsp. japonica GN=Os02g0270350 PE=4 SV=1	Os02g0270350 [Oryza sativa Japonica Group]
OS07G0637600	--	--	-2.86925	Down	Molecular Function: ATP binding (GO:0005524);; Cellular Component: nucleus (GO:0005634);; Cellular Component: cytoplasm (GO:0005737);; Biological Process: DNA replication initiation (GO:0006270);; Biological Process: regulation of DNA replication (GO:0006275);; Biological Process: DNA methylation (GO:0006306);; Biological Process: mitotic nuclear division (GO:0007067);; Biological Process: cell p…	--	Os07g0637600 protein OS=Oryza sativa subsp. japonica GN=Os07g0637600 PE=4 SV=1	Os07g0637600 [Oryza sativa Japonica Group]
OS04G0504200	LOC_Os04g42540	expressed protein	-2.858	Down	--	--	Putative uncharacterized protein OS=Oryza sativa subsp. indica GN=OsI_16546 PE=4 SV=1	hypothetical protein OsI_16546 [Oryza sativa Indica Group]
OS08G0389700	LOC_Os08g30020	membrane protein, putative, expressed	-2.83246	Down	Cellular Component: integral component of membrane (GO:0016021);; Cellular Component: cytoplasmic membrane-bounded vesicle (GO:0016023);;	--	Uncharacterized protein OS=Oryza barthii PE=4 SV=1	hypothetical protein OsI_29108 [Oryza sativa Indica Group]
OS04G0506300	LOC_Os04g42720	TMS membrane protein/tumour differentially expressed protein, putative, expressed	-2.83131	Down	Molecular Function: L-serine transmembrane transporter activity (GO:0015194);; Biological Process: L-serine transport (GO:0015825);; Cellular Component: integral component of membrane (GO:0016021);;	Serine incorporator 3 OS=Homo sapiens GN=SERINC3 PE=2 SV=2	Os04g0506300 protein OS=Oryza sativa subsp. japonica GN=Os04g0506300 PE=2 SV=1	OSIGBa0145C12.5 [Oryza sativa Indica Group]
OS03G0672400	LOC_Os03g46920	expressed protein	-2.82756	Down	Cellular Component: plastid (GO:0009536);; Cellular Component: integral component of membrane (GO:0016021);;	--	Expressed protein OS=Oryza sativa subsp. japonica GN=OSJNBb0113I20.14 PE=4 SV=1	hypothetical protein OsI_12967 [Oryza sativa Indica Group]
OS02G0249600	LOC_Os02g15150	glutelin, putative, expressed	-2.82681	Down	Cellular Component: cytoplasmic membrane-bounded vesicle (GO:0016023);; Molecular Function: nutrient reservoir activity (GO:0045735);;	Glutelin type-B 2 OS=Oryza sativa subsp. japonica GN=GLUB2 PE=2 SV=2	Uncharacterized protein OS=Oryza glaberrima PE=4 SV=1	glutelin [Oryza sativa]
OS01G0133200	LOC_Os01g04170	expressed protein	-2.82565	Down	--	--	Putative uncharacterized protein OS=Oryza sativa subsp. indica GN=OsI_00268 PE=4 SV=1	hypothetical protein OsJ_00259 [Oryza sativa Japonica Group]
OS09G0281850	--	--	-2.82565	Down	--	--	Uncharacterized protein OS=Oryza rufipogon PE=4 SV=1	PREDICTED: uncharacterized protein LOC4346615 isoform X2 [Oryza sativa Japonica Group]
OS10G0577400	LOC_Os10g42660	expressed protein	-2.82216	Down	--	--	Expressed protein OS=Oryza sativa subsp. japonica GN=Os10g0577400 PE=2 SV=1	hypothetical protein OsI_34779 [Oryza sativa Indica Group]
OS02G0684100	LOC_Os02g45890	sulfotransferase domain containing protein, expressed	-2.82201	Down	Molecular Function: sulfotransferase activity (GO:0008146);; Biological Process: metabolic process (GO:0008152);;	Cytosolic sulfotransferase 13 OS=Arabidopsis thaliana GN=SOT13 PE=3 SV=1	Sulfotransferase OS=Oryza sativa subsp. japonica GN=Os02g0684100 PE=3 SV=1	Os02g0684100 [Oryza sativa Japonica Group]
Trans_newGene_1827	--	--	-2.79873	Down	Cellular Component: integral component of membrane (GO:0016021);;	--	--	hypothetical protein LOC_Os11g22650 [Oryza sativa Japonica Group]
OS09G0468700	LOC_Os09g29360	helix-loop-helix DNA-binding protein, putative, expressed	-2.79751	Down	Molecular Function: protein dimerization activity (GO:0046983);;	Transcription factor bHLH94 OS=Arabidopsis thaliana GN=BHLH94 PE=2 SV=2	Helix-loop-helix DNA-binding protein-like OS=Oryza sativa subsp. japonica GN=OJ1595_D08.4 PE=4 SV=1	hypothetical protein OsI_31709 [Oryza sativa Indica Group]
OS02G0662000	LOC_Os02g44310	LTPL112 - Protease inhibitor/seed storage/LTP family protein precursor, expressed	-2.79498	Down	Cellular Component: cytoplasmic membrane-bounded vesicle (GO:0016023);;	14 kDa proline-rich protein DC2.15 OS=Daucus carota PE=2 SV=1	Putative uncharacterized protein OS=Oryza sativa subsp. indica GN=OsI_08366 PE=4 SV=1	hypothetical protein OsI_16927 [Oryza sativa Indica Group]
OS03G0621650	--	--	-2.78816	Down	Molecular Function: DNA binding (GO:0003677);; Cellular Component: nucleus (GO:0005634);; Biological Process: regulation of transcription, DNA-templated (GO:0006355);;	Putative B3 domain-containing protein Os03g0621600 OS=Oryza sativa subsp. japonica GN=Os03g0621600 PE=3 SV=1	Os03g0621650 protein OS=Oryza sativa subsp. japonica GN=Os03g0621650 PE=4 SV=1	Os03g0621650 [Oryza sativa Japonica Group]
OS04G0303100	LOC_Os04g23700	lectin protein kinase family protein, putative, expressed	-2.78005	Down	Molecular Function: protein serine/threonine kinase activity (GO:0004674);; Molecular Function: ATP binding (GO:0005524);; Cellular Component: plasma membrane (GO:0005886);; Biological Process: protein phosphorylation (GO:0006468);; Cellular Component: integral component of membrane (GO:0016021);; Cellular Component: cytoplasmic membrane-bounded vesicle (GO:0016023);; Biological Process: recognit…	G-type lectin S-receptor-like serine/threonine-protein kinase SD2-5 OS=Arabidopsis thaliana GN=SD25 PE=1 SV=1	Serine/threonine-protein kinase OS=Oryza sativa subsp. japonica GN=Os04g0303100 PE=3 SV=1	PREDICTED: G-type lectin S-receptor-like serine/threonine-protein kinase SD2-5 [Oryza sativa Japonica Group]
OS09G0403300	LOC_Os09g23820	cytochrome P450 72A1, putative, expressed	-2.77751	Down	Molecular Function: monooxygenase activity (GO:0004497);; Molecular Function: iron ion binding (GO:0005506);; Cellular Component: integral component of membrane (GO:0016021);; Cellular Component: cytoplasmic membrane-bounded vesicle (GO:0016023);; Molecular Function: oxidoreductase activity, acting on paired donors, with incorporation or reduction of molecular oxygen (GO:0016705);; Molecular Func…	Cytokinin hydroxylase OS=Arabidopsis thaliana GN=CYP735A1 PE=1 SV=1	Uncharacterized protein OS=Oryza rufipogon PE=3 SV=1	PREDICTED: cytokinin hydroxylase [Oryza sativa Japonica Group]
OS03G0578500	LOC_Os03g38170	expressed protein	-2.76772	Down	Molecular Function: motor activity (GO:0003774);; Molecular Function: actin binding (GO:0003779);; Molecular Function: ATP binding (GO:0005524);; Biological Process: transport (GO:0006810);; Biological Process: metabolic process (GO:0008152);; Cellular Component: plastid (GO:0009536);; Cellular Component: membrane (GO:0016020);; Cellular Component: myosin complex (GO:0016459);;	Myosin-1 OS=Arabidopsis thaliana GN=VIII-1 PE=1 SV=1	Os03g0578500 protein OS=Oryza sativa subsp. japonica GN=Os03g0578500 PE=4 SV=1	PREDICTED: myosin-1 [Oryza sativa Japonica Group]
OS01G0191800	LOC_Os01g09580	CAMK_CAMK_like_Aur_like.1 - CAMK includes calcium/calmodulin depedent protein kinases, expressed	-2.76319	Down	Cellular Component: condensed nuclear chromosome, centromeric region (GO:0000780);; Molecular Function: ATP binding (GO:0005524);; Cellular Component: spindle microtubule (GO:0005876);; Biological Process: mitotic spindle organization (GO:0007052);; Cellular Component: integral component of membrane (GO:0016021);; Cellular Component: spindle pole centrosome (GO:0031616);; Cellular Component: chro…	Serine/threonine-protein kinase Aurora-1 OS=Arabidopsis thaliana GN=AUR1 PE=1 SV=1	Uncharacterized protein OS=Oryza rufipogon PE=4 SV=1	hypothetical protein OsI_00731 [Oryza sativa Indica Group]
OS07G0219400	LOC_Os07g11910	PROLM20 - Prolamin precursor, expressed	-2.75983	Down	Molecular Function: serine-type endopeptidase inhibitor activity (GO:0004867);; Cellular Component: vacuole (GO:0005773);; Cellular Component: aleurone grain (GO:0033095);; Molecular Function: nutrient reservoir activity (GO:0045735);;	Prolamin PPROL 14P OS=Oryza sativa subsp. japonica GN=PROLM20 PE=2 SV=1	13 kDa prolamin OS=Oryza sativa subsp. japonica GN=OSJNBa0031C24.138 PE=2 SV=1	prolamin [Oryza sativa Japonica Group]
OS04G0496300	LOC_Os04g41900	expressed protein	-2.74095	Down	Cellular Component: integral component of membrane (GO:0016021);;	--	Uncharacterized protein OS=Oryza barthii PE=4 SV=1	H0306B06.4 [Oryza sativa Indica Group]
OS02G0136150	LOC_Os02g04369	expressed protein	-2.70504	Down	--	--	Os02g0136150 protein (Fragment) OS=Oryza sativa subsp. japonica GN=Os02g0136150 PE=4 SV=1	Os02g0136150, partial [Oryza sativa Japonica Group]
OS09G0322500	LOC_Os09g15370	expressed protein	-2.70413	Down	Cellular Component: integral component of membrane (GO:0016021);;	Ankyrin repeat-containing protein At2g01680 OS=Arabidopsis thaliana GN=At2g01680 PE=2 SV=1	Os09g0322500 protein OS=Oryza sativa subsp. japonica GN=Os09g0322500 PE=4 SV=1	PREDICTED: ankyrin repeat-containing protein At2g01680 isoform X1 [Oryza sativa Japonica Group]
OS07G0216600	LOC_Os07g11630	LTPL163 - Protease inhibitor/seed storage/LTP family protein precursor, expressed	-2.7024	Down	--	Trypsin/factor XIIA inhibitor OS=Zea mays PE=1 SV=2	Putative uncharacterized protein OS=Oryza sativa subsp. indica GN=OsI_25377 PE=4 SV=1	trypsin/amylase inhibitor pUP13 [Hordeum vulgare subsp. vulgare]
OS06G0285400	LOC_Os06g17490	expressed protein	-2.70064	Down	Biological Process: microtubule cytoskeleton organization (GO:0000226);; Biological Process: cytokinesis by cell plate formation (GO:0000911);; Molecular Function: protein serine/threonine kinase activity (GO:0004674);; Molecular Function: ATP binding (GO:0005524);; Cellular Component: plasma membrane (GO:0005886);; Biological Process: protein phosphorylation (GO:0006468);; Cellular Component: in…	Probable L-type lectin-domain containing receptor kinase S.7 OS=Arabidopsis thaliana GN=LECRKS7 PE=2 SV=1	Os06g0285400 protein OS=Oryza sativa subsp. japonica GN=P0491D10.34 PE=3 SV=1	hypothetical protein OsI_22565 [Oryza sativa Indica Group]
OS01G0158566	--	--	-2.68635	Down	Molecular Function: arginine-tRNA ligase activity (GO:0004814);; Molecular Function: ATP binding (GO:0005524);; Cellular Component: cytoplasm (GO:0005737);; Biological Process: arginyl-tRNA aminoacylation (GO:0006420);;	--	Os01g0158566 protein (Fragment) OS=Oryza sativa subsp. japonica GN=Os01g0158566 PE=4 SV=1	Os01g0158566, partial [Oryza sativa Japonica Group]
OS02G0768400	--	--	-2.68635	Down	--	--	Os02g0768400 protein OS=Oryza sativa subsp. japonica GN=Os02g0768400 PE=4 SV=1	Os02g0768400 [Oryza sativa Japonica Group]
OS06G0300100	--	--	-2.68635	Down	Cellular Component: integral component of membrane (GO:0016021);; Molecular Function: oxidoreductase activity (GO:0016491);; Biological Process: oxidation-reduction process (GO:0055114);;	Very-long-chain 3-oxoacyl-CoA reductase 1 OS=Arabidopsis thaliana GN=KCR1 PE=1 SV=1	Os06g0300000 protein OS=Oryza sativa subsp. japonica GN=P0501G08.27 PE=3 SV=1	hypothetical protein OsI_22647 [Oryza sativa Indica Group]
OS12G0245700	LOC_Os12g14220	expressed protein	-2.66974	Down	Cellular Component: mitochondrion (GO:0005739);;	--	Expressed protein OS=Oryza sativa subsp. japonica GN=Os12g0245700 PE=2 SV=1	PREDICTED: uncharacterized protein LOC9270531 [Oryza sativa Japonica Group]
OS02G0662100	LOC_Os02g44320	LTPL113 - Protease inhibitor/seed storage/LTP family protein precursor, expressed	-2.66571	Down	Cellular Component: cytoplasmic membrane-bounded vesicle (GO:0016023);;	Putative lipid-binding protein At4g00165 OS=Arabidopsis thaliana GN=At4g00165 PE=2 SV=1	Putative uncharacterized protein OS=Oryza sativa subsp. indica GN=OsI_08367 PE=4 SV=1	PREDICTED: 14 kDa proline-rich protein DC2.15-like [Oryza brachyantha]
OS08G0267300	LOC_Os08g16660	aspartic proteinase nepenthesin precursor, putative, expressed	-2.64392	Down	Molecular Function: aspartic-type endopeptidase activity (GO:0004190);; Cellular Component: mitochondrion (GO:0005739);; Biological Process: proteolysis (GO:0006508);; Cellular Component: cytoplasmic membrane-bounded vesicle (GO:0016023);; Biological Process: protein catabolic process (GO:0030163);; Cellular Component: apoplast (GO:0048046);;	Protein ASPARTIC PROTEASE IN GUARD CELL 2 OS=Arabidopsis thaliana GN=ASPG2 PE=2 SV=1	Os08g0267300 protein OS=Oryza sativa subsp. japonica GN=OSJNBa0023I13.45 PE=4 SV=1	hypothetical protein OsI_28528 [Oryza sativa Indica Group]
OS12G0630200	LOC_Os12g43450	thaumatin family domain containing protein, expressed	-2.64275	Down	Cellular Component: cytoplasmic membrane-bounded vesicle (GO:0016023);;	Thaumatin-like protein OS=Actinidia deliciosa GN=tlp PE=1 SV=2	Uncharacterized protein OS=Oryza rufipogon PE=4 SV=1	hypothetical protein OsI_26249 [Oryza sativa Indica Group]
OS01G0726100	LOC_Os01g52660	POEI51 - Pollen Ole e I allergen and extensin family protein precursor, expressed	-2.63675	Down	Molecular Function: structural constituent of cell wall (GO:0005199);; Cellular Component: cytoplasmic membrane-bounded vesicle (GO:0016023);;	Non-classical arabinogalactan protein 31 OS=Arabidopsis thaliana GN=AGP31 PE=1 SV=1	Putative uncharacterized protein OS=Oryza sativa subsp. indica GN=OsI_03586 PE=4 SV=1	PREDICTED: pistil-specific extensin-like protein-like [Oryza brachyantha]
OS04G0141400	LOC_Os04g05580	kinase, putative, expressed	-2.63675	Down	Molecular Function: protein kinase activity (GO:0004672);; Molecular Function: ATP binding (GO:0005524);; Biological Process: protein phosphorylation (GO:0006468);; Cellular Component: integral component of membrane (GO:0016021);; Cellular Component: cytoplasmic membrane-bounded vesicle (GO:0016023);; Molecular Function: carbohydrate binding (GO:0030246);;	L-type lectin-domain containing receptor kinase IX.1 OS=Arabidopsis thaliana GN=LECRK91 PE=2 SV=1	Os04g0141400 protein OS=Oryza sativa subsp. japonica GN=Os04g0141400 PE=4 SV=1	protein kinase [Oryza glaberrima]
OS12G0269200	LOC_Os12g16890	PROLM28 - Prolamin precursor, expressed	-2.63644	Down	Molecular Function: serine-type endopeptidase inhibitor activity (GO:0004867);; Cellular Component: vacuole (GO:0005773);; Cellular Component: aleurone grain (GO:0033095);; Molecular Function: nutrient reservoir activity (GO:0045735);;	Prolamin PPROL 17D OS=Oryza sativa subsp. japonica GN=Os12g0269200 PE=2 SV=2	Os12g0269200 protein OS=Oryza sativa subsp. japonica GN=Os12g0269200 PE=2 SV=1	PREDICTED: uncharacterized protein LOC9270227 [Oryza sativa Japonica Group]
OS07G0106700	LOC_Os07g01600	dirigent, putative, expressed	-2.63629	Down	Cellular Component: cytoplasmic membrane-bounded vesicle (GO:0016023);;	Dirigent protein 1 OS=Arabidopsis thaliana GN=DIR1 PE=2 SV=1	Putative uncharacterized protein OS=Oryza sativa subsp. indica GN=OsI_24601 PE=4 SV=1	PREDICTED: dirigent protein 1-like [Oryza sativa Japonica Group]
OS07G0206400	LOC_Os07g10560	conserved hypothetical protein	-2.63051	Down	Molecular Function: serine-type endopeptidase inhibitor activity (GO:0004867);; Cellular Component: vacuole (GO:0005773);; Cellular Component: aleurone grain (GO:0033095);; Molecular Function: nutrient reservoir activity (GO:0045735);;	13 kDa prolamin C OS=Oryza sativa subsp. japonica GN=PROLM25 PE=2 SV=2	13 kDa prolamin OS=Oryza sativa subsp. japonica GN=Os07g0206400 PE=2 SV=1	13K prolamin precursor - rice [Oryza sativa]
OS03G0421000	LOC_Os03g30740	expressed protein	-2.62347	Down	--	--	Expressed protein OS=Oryza sativa subsp. japonica GN=OSJNBb0021K20.13 PE=2 SV=1	PREDICTED: uncharacterized protein LOC4333130 isoform X1 [Oryza sativa Japonica Group]
OS03G0212600	LOC_Os03g11400	targeting protein-related, putative, expressed	-2.62184	Down	Molecular Function: metalloendopeptidase activity (GO:0004222);; Cellular Component: spindle (GO:0005819);; Cellular Component: microtubule (GO:0005874);; Biological Process: proteolysis (GO:0006508);; Biological Process: activation of protein kinase activity (GO:0032147);; Molecular Function: metal ion binding (GO:0046872);; Biological Process: regulation of mitotic spindle organization (GO:0060…	Protein TPX2 OS=Arabidopsis thaliana GN=TPX2 PE=1 SV=1	Uncharacterized protein OS=Oryza rufipogon PE=4 SV=1	PREDICTED: uncharacterized protein LOC4332039 [Oryza sativa Japonica Group]
OS04G0233400	LOC_Os04g16450	aquaporin protein, putative, expressed	-2.62029	Down	Molecular Function: transporter activity (GO:0005215);; Biological Process: transport (GO:0006810);; Cellular Component: integral component of membrane (GO:0016021);;	Probable aquaporin PIP2-6 OS=Oryza sativa subsp. japonica GN=PIP2-6 PE=2 SV=2	Uncharacterized protein OS=Oryza barthii PE=3 SV=1	PREDICTED: probable aquaporin PIP2-6-like [Oryza brachyantha]
OS03G0259500	LOC_Os03g15370	ubiquitin fusion protein, putative, expressed	-2.61973	Down	Molecular Function: structural constituent of ribosome (GO:0003735);; Cellular Component: ribosome (GO:0005840);; Biological Process: translation (GO:0006412);;	Ubiquitin-60S ribosomal protein L40 OS=Drosophila melanogaster GN=RpL40 PE=1 SV=2	Os03g0259500 protein (Fragment) OS=Oryza sativa subsp. japonica GN=Os03g0259500 PE=4 SV=1	Os03g0259500, partial [Oryza sativa Japonica Group]
OS03G0736500	--	--	-2.61289	Down	Molecular Function: SNARE binding (GO:0000149);; Biological Process: cytokinesis by cell plate formation (GO:0000911);; Molecular Function: peroxidase activity (GO:0004601);; Molecular Function: SNAP receptor activity (GO:0005484);; Cellular Component: plasma membrane (GO:0005886);; Biological Process: acetyl-CoA metabolic process (GO:0006084);; Biological Process: intracellular protein transport…	Syntaxin-related protein KNOLLE OS=Arabidopsis thaliana GN=KN PE=1 SV=1	Uncharacterized protein OS=Oryza meridionalis PE=4 SV=1	hypothetical protein OsI_13428 [Oryza sativa Indica Group]
OS01G0391100	--	--	-2.61095	Down	--	--	Os01g0391100 protein OS=Oryza sativa subsp. japonica GN=Os01g0391100 PE=4 SV=1	Os01g0391100 [Oryza sativa Japonica Group]
OS04G0644400	LOC_Os04g55159	LTPL125 - Protease inhibitor/seed storage/LTP family protein precursor, putative, expressed	-2.60268	Down	Cellular Component: membrane (GO:0016020);; Cellular Component: cytoplasmic membrane-bounded vesicle (GO:0016023);;	pEARLI1-like lipid transfer protein 1 OS=Arabidopsis thaliana GN=AZI1 PE=1 SV=1	Os04g0644400 protein (Fragment) OS=Oryza sativa subsp. japonica GN=Os04g0644400 PE=4 SV=2	OSJNBa0033G05.15 [Oryza sativa Japonica Group]
OS12G0273700	LOC_Os12g17530	expressed protein	-2.59157	Down	--	--	Os12g0273700 protein (Fragment) OS=Oryza sativa subsp. japonica GN=Os12g0273700 PE=4 SV=1	Os12g0273700, partial [Oryza sativa Japonica Group]
Trans_newGene_1998	--	--	-2.58693	Down	--	--	--	H0124E07.4 [Oryza sativa Indica Group]
Trans_newGene_1761	--	--	-2.58492	Down	--	--	--	hypothetical protein OsJ_16246 [Oryza sativa Japonica Group]
OS03G0768900	LOC_Os03g55880	expressed protein	-2.5846	Down	--	--	Os03g0768900 protein OS=Oryza sativa subsp. japonica GN=Os03g0768900 PE=4 SV=1	PREDICTED: uncharacterized protein LOC4334245 [Oryza sativa Japonica Group]
OS08G0210300	LOC_Os08g10920	retrotransposon protein, putative, unclassified, expressed	-2.58417	Down	Molecular Function: DNA binding (GO:0003677);; Molecular Function: RNA binding (GO:0003723);; Molecular Function: RNA-directed DNA polymerase activity (GO:0003964);; Molecular Function: aspartic-type endopeptidase activity (GO:0004190);; Biological Process: RNA-dependent DNA replication (GO:0006278);; Biological Process: DNA recombination (GO:0006310);; Biological Process: proteolysis (GO:0006508…	Transposon Ty3-I Gag-Pol polyprotein OS=Saccharomyces cerevisiae (strain ATCC 204508 / S288c) GN=TY3B-I PE=3 SV=2	Os08g0210300 protein (Fragment) OS=Oryza sativa subsp. japonica GN=Os08g0210300 PE=4 SV=1	Os08g0210300, partial [Oryza sativa Japonica Group]
OS04G0172400	LOC_Os04g09260	transferase family protein, putative, expressed	-2.58402	Down	Cellular Component: plastid (GO:0009536);; Molecular Function: transferase activity (GO:0016740);;	Benzyl alcohol O-benzoyltransferase OS=Nicotiana tabacum GN=HSR201 PE=1 SV=1	B1168G10.9 protein OS=Oryza sativa subsp. japonica GN=OSJNBb0015C06.1 PE=2 SV=1	PREDICTED: benzyl alcohol O-benzoyltransferase-like [Oryza brachyantha]
OS04G0109100	LOC_Os04g01874	protein kinase, putative, expressed	-2.58381	Down	Molecular Function: protein serine/threonine kinase activity (GO:0004674);; Molecular Function: ATP binding (GO:0005524);; Biological Process: protein phosphorylation (GO:0006468);; Cellular Component: integral component of membrane (GO:0016021);; Cellular Component: cytoplasmic membrane-bounded vesicle (GO:0016023);; Molecular Function: carbohydrate binding (GO:0030246);;	L-type lectin-domain containing receptor kinase IV.2 OS=Arabidopsis thaliana GN=LECRK42 PE=2 SV=1	OSJNBa0027H06.9 protein OS=Oryza sativa subsp. japonica GN=OSJNBa0027H06.9 PE=2 SV=2	H0201G08.2 [Oryza sativa Indica Group]
OS05G0278500	LOC_Os05g19910	transferase family protein, putative, expressed	-2.57043	Down	Biological Process: metabolic process (GO:0008152);; Molecular Function: transferase activity, transferring acyl groups other than amino-acyl groups (GO:0016747);;	Taxadien-5-alpha-ol O-acetyltransferase OS=Taxus cuspidata GN=TAT PE=1 SV=1	Putative uncharacterized protein OS=Oryza sativa subsp. indica GN=OsI_19270 PE=4 SV=1	3'-N-debenzoyl-2'-deoxytaxol N-benzoyltransferase [Aegilops tauschii]
OS01G0132100	LOC_Os01g04070	verticillium wilt disease resistance protein, putative, expressed	-2.56293	Down	Cellular Component: integral component of membrane (GO:0016021);; Biological Process: cellular metabolic process (GO:0044237);;	Receptor-like protein 12 OS=Arabidopsis thaliana GN=RLP12 PE=2 SV=2	Os01g0132100 protein OS=Oryza sativa subsp. japonica GN=Os01g0132100 PE=4 SV=1	Os01g0132100 [Oryza sativa Japonica Group]
OS01G0668100	LOC_Os01g47780	fasciclin domain containing protein, expressed	-2.55615	Down	Cellular Component: integral component of membrane (GO:0016021);; Cellular Component: cytoplasmic membrane-bounded vesicle (GO:0016023);;	Fasciclin-like arabinogalactan protein 11 OS=Arabidopsis thaliana GN=FLA11 PE=2 SV=2	Putative uncharacterized protein OS=Oryza sativa subsp. indica GN=OsI_03200 PE=4 SV=1	hypothetical protein SORBIDRAFT_03g030690 [Sorghum bicolor]
OS04G0507700	LOC_Os04g42860	GDSL-like lipase/acylhydrolase, putative, expressed	-2.54236	Down	Biological Process: lipid metabolic process (GO:0006629);; Cellular Component: cytoplasmic membrane-bounded vesicle (GO:0016023);; Molecular Function: lipase activity (GO:0016298);;	GDSL esterase/lipase LTL1 OS=Arabidopsis thaliana GN=LTL1 PE=2 SV=1	Uncharacterized protein OS=Oryza barthii PE=4 SV=1	anther-specific proline-rich protein APG [Zea mays]
OS02G0270200	LOC_Os02g17000	OsSub14 - Putative Subtilisin homologue, expressed	-2.53654	Down	Molecular Function: serine-type endopeptidase activity (GO:0004252);; Cellular Component: cell wall (GO:0005618);; Biological Process: proteolysis (GO:0006508);; Cellular Component: integral component of membrane (GO:0016021);; Cellular Component: cytoplasmic membrane-bounded vesicle (GO:0016023);;	Subtilisin-like protease SBT3.9 OS=Arabidopsis thaliana GN=SBT3.9 PE=3 SV=1	Os02g0270200 protein OS=Oryza sativa subsp. japonica GN=Os02g0270200 PE=4 SV=1	hypothetical protein OsJ_06199 [Oryza sativa Japonica Group]
OS05G0587000	LOC_Os05g50960	polygalacturonase, putative, expressed	-2.52803	Down	Molecular Function: polygalacturonase activity (GO:0004650);; Cellular Component: extracellular region (GO:0005576);; Biological Process: carbohydrate metabolic process (GO:0005975);; Cellular Component: membrane (GO:0016020);; Cellular Component: cytoplasmic membrane-bounded vesicle (GO:0016023);; Biological Process: cell wall organization (GO:0071555);;	Probable polygalacturonase OS=Vitis vinifera GN=GSVIVT00026920001 PE=1 SV=1	Os05g0587000 protein OS=Oryza sativa subsp. japonica GN=Os05g0587000 PE=3 SV=1	hypothetical protein OsI_21181 [Oryza sativa Indica Group]
OS10G0361876	--	--	-2.52512	Down	--	--	Os10g0361875 protein (Fragment) OS=Oryza sativa subsp. japonica GN=Os10g0361875 PE=4 SV=1	Hypothetical protein [Oryza sativa Japonica Group]
OS03G0805766	--	--	-2.51616	Down	Cellular Component: mitochondrion (GO:0005739);; Cellular Component: plastid (GO:0009536);; Molecular Function: chlorophyllide a oxygenase [overall] activity (GO:0010277);; Molecular Function: metal ion binding (GO:0046872);; Molecular Function: 2 iron, 2 sulfur cluster binding (GO:0051537);; Biological Process: oxidation-reduction process (GO:0055114);;	Protochlorophyllide-dependent translocon component 52, chloroplastic OS=Arabidopsis thaliana GN=PTC52 PE=2 SV=1	Uncharacterized protein OS=Oryza sativa subsp. japonica GN=OsJ_13023 PE=4 SV=1	hypothetical protein OsI_13975 [Oryza sativa Indica Group]
OS01G0931200	LOC_Os01g70560	expressed protein	-2.51316	Down	Biological Process: cytokinesis by cell plate formation (GO:0000911);; Biological Process: response to cyclopentenone (GO:0010583);; Cellular Component: integral component of membrane (GO:0016021);; Biological Process: spindle assembly (GO:0051225);;	--	Uncharacterized protein OS=Oryza nivara PE=4 SV=1	hypothetical protein OsI_05054 [Oryza sativa Indica Group]
OS10G0552700	LOC_Os10g40520	LTPL145 - Protease inhibitor/seed storage/LTP family protein precursor, expressed	-2.51135	Down	Cellular Component: cytoplasmic membrane-bounded vesicle (GO:0016023);;	Cortical cell-delineating protein OS=Zea mays PE=2 SV=1	Uncharacterized protein OS=Oryza nivara PE=4 SV=1	PREDICTED: cortical cell-delineating protein isoform X2 [Oryza sativa Japonica Group]
OS11G0245100	LOC_Os11g14040	glutathione S-transferase, N-terminal domain containing protein, expressed	-2.50982	Down	Molecular Function: glutathione transferase activity (GO:0004364);; Cellular Component: cytoplasm (GO:0005737);; Biological Process: glutathione metabolic process (GO:0006749);; Biological Process: aromatic amino acid family metabolic process (GO:0009072);; Molecular Function: isomerase activity (GO:0016853);;	Glutathione S-transferase zeta class OS=Euphorbia esula PE=2 SV=1	Uncharacterized protein OS=Oryza barthii PE=4 SV=1	PREDICTED: glutathione S-transferase zeta class [Oryza sativa Japonica Group]
OS03G0251000	LOC_Os03g14654	LTPL108 - Protease inhibitor/seed storage/LTP family protein precursor, expressed	-2.49774	Down	Cellular Component: integral component of membrane (GO:0016021);; Cellular Component: cytoplasmic membrane-bounded vesicle (GO:0016023);;	--	Uncharacterized protein OS=Oryza barthii PE=4 SV=1	PREDICTED: uncharacterized protein LOC4332267 [Oryza sativa Japonica Group]
OS03G0312100	LOC_Os03g19820	expressed protein	-2.49637	Down	Molecular Function: protein dimerization activity (GO:0046983);;	--	Uncharacterized protein OS=Oryza glumipatula PE=4 SV=1	hypothetical protein LOC_Os03g19820 [Oryza sativa Japonica Group]
OS03G0386600	--	--	-2.49637	Down	Molecular Function: serine-type carboxypeptidase activity (GO:0004185);; Cellular Component: mitochondrion (GO:0005739);; Cellular Component: cytoplasmic membrane-bounded vesicle (GO:0016023);; Biological Process: proteolysis involved in cellular protein catabolic process (GO:0051603);;	Serine carboxypeptidase 24 OS=Arabidopsis thaliana GN=SCPL24 PE=1 SV=1	Os03g0386600 protein OS=Oryza sativa subsp. japonica GN=OSJNBb0058G04.13 PE=4 SV=1	putative protamine [Oryza sativa Japonica Group]
OS01G0605500	LOC_Os01g42070	kinesin motor domain containing protein, putative, expressed	-2.48996	Down	Molecular Function: microtubule motor activity (GO:0003777);; Molecular Function: ATP binding (GO:0005524);; Cellular Component: kinesin complex (GO:0005871);; Cellular Component: microtubule (GO:0005874);; Biological Process: microtubule-based movement (GO:0007018);; Molecular Function: microtubule binding (GO:0008017);; Biological Process: metabolic process (GO:0008152);; Molecular Function: AT…	Kinesin-like protein KIF19 OS=Homo sapiens GN=KIF19 PE=2 SV=2	Kinesin-like protein OS=Oryza sativa subsp. japonica GN=Os01g0605500 PE=3 SV=1	PREDICTED: kinesin-like protein KIF19 [Oryza sativa Japonica Group]
OS02G0209050	--	--	-2.48616	Down	Molecular Function: structural molecule activity (GO:0005198);; Biological Process: intracellular protein transport (GO:0006886);; Biological Process: ER to Golgi vesicle-mediated transport (GO:0006888);; Biological Process: retrograde vesicle-mediated transport, Golgi to ER (GO:0006890);; Biological Process: intra-Golgi vesicle-mediated transport (GO:0006891);; Cellular Component: integral compo…	Putative coatomer subunit beta'-3 OS=Oryza sativa subsp. japonica GN=Os02g0209000 PE=3 SV=2	Os02g0209050 protein (Fragment) OS=Oryza sativa subsp. japonica GN=Os02g0209050 PE=4 SV=1	Os02g0209050, partial [Oryza sativa Japonica Group]
OS06G0695300	LOC_Os06g48010	peroxidase precursor, putative, expressed	-2.48301	Down	Molecular Function: peroxidase activity (GO:0004601);; Cellular Component: extracellular region (GO:0005576);; Biological Process: response to oxidative stress (GO:0006979);; Cellular Component: cytoplasmic membrane-bounded vesicle (GO:0016023);; Molecular Function: heme binding (GO:0020037);; Biological Process: hydrogen peroxide catabolic process (GO:0042744);; Molecular Function: metal ion bin…	Peroxidase 16 OS=Arabidopsis thaliana GN=PER16 PE=1 SV=2	Peroxidase OS=Oryza sativa subsp. japonica GN=P0622F03.17 PE=3 SV=1	PREDICTED: peroxidase 16 [Oryza sativa Japonica Group]
OS03G0576600	LOC_Os03g37960	acyl CoA binding protein, putative	-2.47624	Down	Molecular Function: fatty-acyl-CoA binding (GO:0000062);; Cellular Component: cytosol (GO:0005829);; Biological Process: calcium ion transport (GO:0006816);; Biological Process: lipid transport (GO:0006869);; Biological Process: Golgi organization (GO:0007030);; Biological Process: response to absence of light (GO:0009646);; Biological Process: response to salt stress (GO:0009651);; Biological Pr…	Acyl-CoA-binding protein OS=Ricinus communis PE=3 SV=1	Acyl-CoA-binding protein, putative OS=Oryza sativa subsp. japonica GN=Os03g0576600 PE=4 SV=1	putative Acyl-CoA-binding protein [Oryza sativa Japonica Group]
OS06G0193300	LOC_Os06g09350	expressed protein	-2.47139	Down	Cellular Component: plastid (GO:0009536);;	--	Uncharacterized protein OS=Oryza rufipogon PE=4 SV=1	hypothetical protein OsJ_20429 [Oryza sativa Japonica Group]
OS01G0627800	LOC_Os01g43740	cytochrome P450 72A1, putative, expressed	-2.46979	Down	Molecular Function: monooxygenase activity (GO:0004497);; Molecular Function: iron ion binding (GO:0005506);; Cellular Component: integral component of membrane (GO:0016021);; Molecular Function: oxidoreductase activity, acting on paired donors, with incorporation or reduction of molecular oxygen (GO:0016705);; Molecular Function: heme binding (GO:0020037);; Biological Process: oxidation-reductio…	Cytochrome P450 72A13 OS=Arabidopsis thaliana GN=CYP72A13 PE=2 SV=1	Cytochrome P450-like OS=Oryza sativa subsp. japonica GN=P0688A04.17 PE=2 SV=1	hypothetical protein OsJ_02681 [Oryza sativa Japonica Group]
OS01G0947000	LOC_Os01g71860	glycosyl hydrolases family 17, putative, expressed	-2.46774	Down	Molecular Function: hydrolase activity, hydrolyzing O-glycosyl compounds (GO:0004553);; Biological Process: carbohydrate metabolic process (GO:0005975);; Cellular Component: cytoplasmic membrane-bounded vesicle (GO:0016023);;	Glucan endo-1,3-beta-glucosidase GV OS=Hordeum vulgare PE=2 SV=2	Os01g0947000 protein OS=Oryza sativa subsp. japonica GN=P0466H10.10 PE=2 SV=1	hypothetical protein OsI_05171 [Oryza sativa Indica Group]
OS03G0710600	LOC_Os03g50270	expressed protein	-2.45188	Down	Cellular Component: chloroplast thylakoid membrane (GO:0009535);; Cellular Component: integral component of membrane (GO:0016021);;	--	Putative uncharacterized protein OS=Oryza sativa subsp. indica GN=OsI_13236 PE=4 SV=1	PREDICTED: uncharacterized protein LOC100828553 [Brachypodium distachyon]
OS09G0533200	LOC_Os09g36280	glycosyl hydrolases family 17, putative, expressed	-2.44996	Down	Molecular Function: hydrolase activity, hydrolyzing O-glycosyl compounds (GO:0004553);; Biological Process: carbohydrate metabolic process (GO:0005975);;	Glucan endo-1,3-beta-glucosidase, basic isoform OS=Phaseolus vulgaris PE=2 SV=1	Os09g0533200 protein (Fragment) OS=Oryza sativa subsp. japonica GN=Os09g0533200 PE=3 SV=1	Os09g0533200, partial [Oryza sativa Japonica Group]
OS11G0107700	LOC_Os11g01620	inactive receptor kinase At2g26730 precursor, putative, expressed	-2.44542	Down	Molecular Function: protein kinase activity (GO:0004672);; Molecular Function: ATP binding (GO:0005524);; Cellular Component: mitochondrion (GO:0005739);; Biological Process: protein phosphorylation (GO:0006468);; Cellular Component: integral component of membrane (GO:0016021);; Cellular Component: cytoplasmic membrane-bounded vesicle (GO:0016023);;	Probable leucine-rich repeat receptor-like protein kinase IMK3 OS=Arabidopsis thaliana GN=IMK3 PE=1 SV=1	Leucine Rich Repeat family protein, expressed OS=Oryza sativa subsp. japonica GN=LOC_Os11g01620 PE=4 SV=2	PREDICTED: probable leucine-rich repeat receptor-like protein kinase IMK3 [Oryza sativa Japonica Group]
OS01G0372100	LOC_Os01g27449	hypothetical protein	-2.4436	Down	--	--	Os01g0372100 protein OS=Oryza sativa subsp. japonica GN=Os01g0372100 PE=4 SV=1	Os01g0372100 [Oryza sativa Japonica Group]
OS08G0372900	LOC_Os08g28560	expressed protein	-2.44314	Down	--	--	Os08g0372900 protein OS=Oryza sativa subsp. japonica GN=P0690C12.12 PE=2 SV=1	hypothetical protein OsI_29033 [Oryza sativa Indica Group]
OS01G0915900	LOC_Os01g68720	keratin, type I cytoskeletal 9, putative, expressed	-2.43923	Down	--	--	Os01g0915900 protein OS=Oryza sativa subsp. japonica GN=P0413C03.2 PE=2 SV=1	hypothetical protein OsJ_04535 [Oryza sativa Japonica Group]
OS03G0174200	LOC_Os03g07810	expressed protein	-2.43239	Down	Biological Process: microtubule cytoskeleton organization (GO:0000226);; Biological Process: cytokinesis by cell plate formation (GO:0000911);;	--	Expressed protein OS=Oryza sativa subsp. japonica GN=Os03g0174200 PE=2 SV=1	hypothetical protein OsI_10217 [Oryza sativa Indica Group]
OS02G0581900	--	--	-2.43094	Down	--	--	Os02g0581900 protein OS=Oryza sativa subsp. japonica GN=Os02g0581900 PE=4 SV=1	Os02g0581900 [Oryza sativa Japonica Group]
OS02G0249000	LOC_Os02g15090	glutelin, putative, expressed	-2.43087	Down	Cellular Component: cytoplasmic membrane-bounded vesicle (GO:0016023);; Molecular Function: nutrient reservoir activity (GO:0045735);;	Glutelin type-B 2 OS=Oryza sativa subsp. japonica GN=GLUB2 PE=2 SV=2	Glutelin OS=Oryza sativa subsp. japonica GN=OSJNBa0011N12.22 PE=2 SV=1	glutelin C precursor [Oryza sativa Japonica Group]
OS07G0180700	LOC_Os07g08300	major facilitator superfamily antiporter, putative, expressed	-2.42718	Down	Molecular Function: transporter activity (GO:0005215);; Cellular Component: integral component of membrane (GO:0016021);; Biological Process: transmembrane transport (GO:0055085);;	Protein ZINC INDUCED FACILITATOR 1 OS=Arabidopsis thaliana GN=ZIF1 PE=1 SV=2	Os07g0180700 protein OS=Oryza sativa subsp. japonica GN=Os07g0180700 PE=4 SV=1	hypothetical protein OsI_25122 [Oryza sativa Indica Group]
OS02G0558600	LOC_Os02g35230	expressed protein	-2.41504	Down	Molecular Function: catalytic activity (GO:0003824);; Cellular Component: integral component of membrane (GO:0016021);;	--	Os02g0558600 protein OS=Oryza sativa subsp. japonica GN=OSJNBb0038F20.19 PE=2 SV=1	PREDICTED: uncharacterized protein LOC4329682 isoform X2 [Oryza sativa Japonica Group]
OS07G0408500	LOC_Os07g22580	rhoGAP domain containing protein, expressed	-2.40836	Down	Biological Process: signal transduction (GO:0007165);;	Rho GTPase-activating protein 2 OS=Arabidopsis thaliana GN=ROPGAP2 PE=1 SV=1	Os07g0408500 protein OS=Oryza sativa subsp. japonica GN=P0492E07.106 PE=2 SV=1	hypothetical protein OsI_25716 [Oryza sativa Indica Group]
OS09G0443700	LOC_Os09g27160	expressed protein	-2.40581	Down	--	--	Os09g0443700 protein (Fragment) OS=Oryza sativa subsp. japonica GN=Os09g0443700 PE=4 SV=1	Os09g0443700, partial [Oryza sativa Japonica Group]
OS09G0327600	LOC_Os09g15840	NBS-LRR disease resistance protein, putative, expressed	-2.40287	Down	Molecular Function: zinc ion binding (GO:0008270);; Molecular Function: ADP binding (GO:0043531);;	Putative disease resistance protein RGA3 OS=Solanum bulbocastanum GN=RGA3 PE=2 SV=2	Uncharacterized protein OS=Oryza barthii PE=4 SV=1	PREDICTED: putative disease resistance protein RGA1 isoform X1 [Oryza sativa Japonica Group]
OS08G0263400	LOC_Os08g16359	expressed protein	-2.40084	Down	--	--	Os08g0263400 protein OS=Oryza sativa subsp. japonica GN=B1127C04.5 PE=4 SV=1	Os02g0301650 [Oryza sativa Japonica Group]
Trans_newGene_709	--	--	-2.39875	Down	--	--	--	Os07g0405700, partial [Oryza sativa Japonica Group]
OS05G0172800	LOC_Os05g08044	expressed protein	-2.3919	Down	--	--	Os05g0172800 protein (Fragment) OS=Oryza sativa subsp. japonica GN=Os05g0172800 PE=4 SV=1	Os05g0172800, partial [Oryza sativa Japonica Group]
OS06G0306300	LOC_Os06g20150	peroxidase precursor, putative, expressed	-2.38834	Down	Molecular Function: peroxidase activity (GO:0004601);; Cellular Component: extracellular region (GO:0005576);; Biological Process: response to oxidative stress (GO:0006979);; Cellular Component: plant-type cell wall (GO:0009505);; Biological Process: plant-type cell wall organization (GO:0009664);; Cellular Component: cytoplasmic membrane-bounded vesicle (GO:0016023);; Molecular Function: heme bi…	Peroxidase 1 OS=Oryza sativa subsp. japonica GN=PRX74 PE=2 SV=2	Peroxidase (Fragment) OS=Oryza sativa subsp. japonica GN=Os06g0306300 PE=3 SV=1	PREDICTED: peroxidase 1-like [Oryza sativa Japonica Group]
OS08G0189300	LOC_Os08g08980	cupin domain containing protein, expressed	-2.38692	Down	Cellular Component: extracellular region (GO:0005576);; Cellular Component: cell wall (GO:0005618);; Cellular Component: cytoplasmic membrane-bounded vesicle (GO:0016023);; Molecular Function: manganese ion binding (GO:0030145);; Biological Process: oxalate metabolic process (GO:0033609);; Molecular Function: nutrient reservoir activity (GO:0045735);; Molecular Function: oxalate decarboxylase act…	Germin-like protein 8-4 OS=Oryza sativa subsp. japonica GN=GER1 PE=2 SV=1	Os08g0189300 protein OS=Oryza sativa subsp. japonica GN=Os08g0189300 PE=4 SV=1	hypothetical protein OsI_28084 [Oryza sativa Indica Group]
OS04G0627300	LOC_Os04g53560	expressed protein	-2.38518	Down	Cellular Component: plastid (GO:0009536);;	--	Uncharacterized protein OS=Oryza barthii PE=4 SV=1	PREDICTED: uncharacterized protein LOC4337076 [Oryza sativa Japonica Group]
OS12G0233100	LOC_Os12g13100	WW domain containing protein, expressed	-2.38402	Down	--	--	Os12g0233100 protein (Fragment) OS=Oryza sativa subsp. japonica GN=Os12g0233100 PE=4 SV=1	PREDICTED: uncharacterized protein LOC9271581 [Oryza sativa Japonica Group]
OS02G0810200	LOC_Os02g56540	kinesin motor domain containing protein, putative, expressed	-2.37766	Down	Biological Process: microtubule cytoskeleton organization (GO:0000226);; Biological Process: cytokinesis by cell plate formation (GO:0000911);; Molecular Function: microtubule motor activity (GO:0003777);; Molecular Function: ATP binding (GO:0005524);; Cellular Component: kinesin complex (GO:0005871);; Cellular Component: microtubule (GO:0005874);; Biological Process: methylation-dependent chroma…	--	Os02g0810200 protein (Fragment) OS=Oryza sativa subsp. japonica GN=Os02g0810200 PE=4 SV=1	hypothetical protein OsJ_08815 [Oryza sativa Japonica Group]
OS03G0839700	LOC_Os03g62314	retrotransposon protein, putative, LINE subclass	-2.37473	Down	Molecular Function: protein serine/threonine kinase activity (GO:0004674);; Molecular Function: ATP binding (GO:0005524);; Cellular Component: mitochondrion (GO:0005739);; Biological Process: protein phosphorylation (GO:0006468);; Biological Process: response to stress (GO:0006950);;	Receptor-like cytosolic serine/threonine-protein kinase RBK1 OS=Arabidopsis thaliana GN=RBK1 PE=1 SV=1	Os03g0839700 protein (Fragment) OS=Oryza sativa subsp. japonica GN=Os03g0839700 PE=4 SV=1	Os03g0839700, partial [Oryza sativa Japonica Group]
OS11G0430000	--	--	-2.37381	Down	Molecular Function: serine-type carboxypeptidase activity (GO:0004185);; Cellular Component: integral component of membrane (GO:0016021);; Cellular Component: cytoplasmic membrane-bounded vesicle (GO:0016023);; Molecular Function: transferase activity, transferring acyl groups other than amino-acyl groups (GO:0016747);; Biological Process: secondary metabolic process (GO:0019748);; Biological Pro…	Serine carboxypeptidase-like 19 OS=Arabidopsis thaliana GN=SCPL19 PE=1 SV=1	Os11g0430000 protein OS=Oryza sativa subsp. japonica GN=Os11g0430000 PE=4 SV=1	Os11g0430000 [Oryza sativa Japonica Group]
OS03G0427300	LOC_Os03g31360	glutelin, putative, expressed	-2.36987	Down	Cellular Component: cytoplasmic membrane-bounded vesicle (GO:0016023);; Molecular Function: nutrient reservoir activity (GO:0045735);;	Glutelin type-A 3 OS=Oryza sativa subsp. japonica GN=GLUA3 PE=2 SV=2	Uncharacterized protein OS=Oryza sativa subsp. japonica GN=OsJ_11349 PE=4 SV=1	hypothetical protein OsJ_11349 [Oryza sativa Japonica Group]
OS06G0575400	LOC_Os06g37750	S-locus-like receptor protein kinase, putative, expressed	-2.36983	Down	Molecular Function: protein serine/threonine kinase activity (GO:0004674);; Molecular Function: ATP binding (GO:0005524);; Cellular Component: plasma membrane (GO:0005886);; Biological Process: protein phosphorylation (GO:0006468);; Cellular Component: integral component of membrane (GO:0016021);; Cellular Component: cytoplasmic membrane-bounded vesicle (GO:0016023);; Biological Process: recognit…	Putative receptor protein kinase ZmPK1 OS=Zea mays GN=PK1 PE=2 SV=2	Serine/threonine-protein kinase OS=Oryza sativa subsp. japonica GN=P0612G07.14 PE=2 SV=1	PREDICTED: putative receptor protein kinase ZmPK1 [Oryza sativa Japonica Group]
OS11G0649600	LOC_Os11g42960	integral membrane protein TIGR01569 containing protein, expressed	-2.36835	Down	Cellular Component: plasma membrane (GO:0005886);; Cellular Component: integral component of membrane (GO:0016021);;	CASP-like protein 1U3 OS=Oryza sativa subsp. japonica GN=Os11g0649600 PE=2 SV=1	CASP-like protein OS=Oryza barthii PE=3 SV=1	hypothetical protein OsJ_01638 [Oryza sativa Japonica Group]
OS03G0368900	LOC_Os03g25330	peroxidase precursor, putative, expressed	-2.36827	Down	Molecular Function: peroxidase activity (GO:0004601);; Cellular Component: extracellular region (GO:0005576);; Biological Process: response to oxidative stress (GO:0006979);; Cellular Component: plant-type cell wall (GO:0009505);; Biological Process: plant-type cell wall organization (GO:0009664);; Molecular Function: heme binding (GO:0020037);; Biological Process: circadian regulation of gene ex…	Peroxidase 2 OS=Zea mays GN=PER2 PE=2 SV=1	Peroxidase OS=Oryza sativa subsp. indica GN=OsI_11730 PE=3 SV=1	hypothetical protein OsJ_10987 [Oryza sativa Japonica Group]
OS02G0185400	LOC_Os02g09260	cytochrome P450 71A1, putative, expressed	-2.36001	Down	Molecular Function: iron ion binding (GO:0005506);; Cellular Component: integral component of membrane (GO:0016021);; Cellular Component: cytoplasmic membrane-bounded vesicle (GO:0016023);; Molecular Function: oxidoreductase activity, acting on paired donors, with incorporation or reduction of molecular oxygen, NAD(P)H as one donor, and incorporation of one atom of oxygen (GO:0016709);; Molecular…	Cytochrome P450 71D8 OS=Glycine max GN=CYP71D8 PE=2 SV=1	Os02g0185400 protein (Fragment) OS=Oryza sativa subsp. japonica GN=Os02g0185400 PE=4 SV=1	Os02g0185400, partial [Oryza sativa Japonica Group]
OS04G0674600	LOC_Os04g57840	transposon protein, putative, unclassified, expressed	-2.36001	Down	Cellular Component: integral component of membrane (GO:0016021);; Biological Process: transmembrane transport (GO:0055085);;	Probable metal-nicotianamine transporter YSL10 OS=Oryza sativa subsp. japonica GN=YSL10 PE=2 SV=2	Os04g0674600 protein OS=Oryza sativa subsp. japonica GN=Os04g0674600 PE=4 SV=1	PREDICTED: probable metal-nicotianamine transporter YSL10 [Oryza sativa Japonica Group]
OS11G0582400	LOC_Os11g37270	AMBP1 - Antimicrobial peptide MBP-1 family protein precursor, expressed	-2.35048	Down	Cellular Component: mitochondrion (GO:0005739);; Cellular Component: cytoplasmic membrane-bounded vesicle (GO:0016023);; Biological Process: cellular nitrogen compound metabolic process (GO:0034641);; Biological Process: primary metabolic process (GO:0044238);; Biological Process: single-organism cellular process (GO:0044763);; Biological Process: defense response to fungus (GO:0050832);; Biologi…	Antimicrobial peptides OS=Echinochloa crus-galli PE=1 SV=1	Embryo-specific protein OS=Oryza sativa PE=2 SV=1	differentiation embryo protein 31 [Oryza sativa Indica Group]
OS02G0155400	LOC_Os02g06090	phytosulfokine receptor precursor, putative, expressed	-2.34405	Down	Molecular Function: nucleotide binding (GO:0000166);; Molecular Function: protein kinase activity (GO:0004672);; Cellular Component: integral component of membrane (GO:0016021);; Cellular Component: cytoplasmic membrane-bounded vesicle (GO:0016023);; Biological Process: phosphorylation (GO:0016310);;	Receptor-like protein 2 OS=Arabidopsis thaliana GN=RLP2 PE=2 SV=1	Os02g0155400 protein OS=Oryza sativa subsp. japonica GN=OSJNBb0032C09.27 PE=4 SV=1	hypothetical protein OsJ_05426 [Oryza sativa Japonica Group]
OS04G0387300	LOC_Os04g31790	expressed protein	-2.34405	Down	Molecular Function: DNA binding (GO:0003677);; Cellular Component: nucleus (GO:0005634);; Cellular Component: mitochondrion (GO:0005739);; Biological Process: regulation of transcription, DNA-templated (GO:0006355);; Biological Process: response to light stimulus (GO:0009416);; Biological Process: flower development (GO:0009908);; Molecular Function: protein dimerization activity (GO:0046983);; B…	MADS-box transcription factor 25 OS=Oryza sativa subsp. japonica GN=MADS25 PE=2 SV=2	Os04g0387300 protein (Fragment) OS=Oryza sativa subsp. japonica GN=Os04g0387300 PE=4 SV=1	Os04g0387300, partial [Oryza sativa Japonica Group]
OS08G0485900	LOC_Os08g37940	HAD-superfamily hydrolase subfamily IA, variant 3, putative, expressed	-2.34388	Down	Molecular Function: riboflavin kinase activity (GO:0008531);; Cellular Component: chloroplast stroma (GO:0009570);; Cellular Component: chloroplast envelope (GO:0009941);; Biological Process: phosphorylation (GO:0016310);; Molecular Function: hydrolase activity (GO:0016787);; Biological Process: glucosinolate biosynthetic process (GO:0019761);;	Haloacid dehalogenase-like hydrolase domain-containing protein At4g39970 OS=Arabidopsis thaliana GN=At4g39970 PE=2 SV=1	Putative uncharacterized protein OS=Oryza sativa subsp. indica GN=OsI_29666 PE=4 SV=1	PREDICTED: haloacid dehalogenase-like hydrolase domain-containing protein At4g39970 isoform X1 [Brachypodium distachyon]
OS05G0580200	--	--	-2.34109	Down	--	--	Uncharacterized protein OS=Oryza rufipogon PE=4 SV=1	hypothetical protein OsI_21130 [Oryza sativa Indica Group]
OS07G0109700	LOC_Os07g01890	expressed protein	-2.33746	Down	--	--	Putative uncharacterized protein OS=Oryza sativa subsp. indica GN=OsI_24627 PE=4 SV=1	hypothetical protein OsI_24638 [Oryza sativa Indica Group]
OS05G0499100	LOC_Os05g41970	SSA1 - 2S albumin seed storage family protein precursor, expressed	-2.33711	Down	Molecular Function: serine-type endopeptidase inhibitor activity (GO:0004867);; Cellular Component: cytoplasmic membrane-bounded vesicle (GO:0016023);; Molecular Function: nutrient reservoir activity (GO:0045735);;	19 kDa globulin OS=Oryza sativa subsp. japonica GN=Os05g0499100 PE=1 SV=2	Uncharacterized protein OS=Oryza glumipatula PE=4 SV=1	unnamed protein product [Oryza sativa Japonica Group]
OS11G0535525	LOC_Os11g33000	SSA5 - 2S albumin seed storage family protein precursor, expressed	-2.33154	Down	Molecular Function: serine-type endopeptidase inhibitor activity (GO:0004867);; Cellular Component: vacuole (GO:0005773);; Cellular Component: membrane (GO:0016020);; Cellular Component: aleurone grain (GO:0033095);; Molecular Function: nutrient reservoir activity (GO:0045735);;	10 kDa prolamin OS=Oryza sativa subsp. japonica GN=Os03g0766000 PE=2 SV=1	Putative uncharacterized protein OS=Oryza sativa subsp. indica GN=OsI_36367 PE=4 SV=1	prolamin, putative, expressed [Oryza sativa Japonica Group]
OS01G0644400	--	--	-2.32353	Down	--	--	Os01g0644400 protein OS=Oryza sativa subsp. japonica GN=Os01g0644400 PE=4 SV=1	Os01g0644400 [Oryza sativa Japonica Group]
OS03G0856700	LOC_Os03g63970	gibberellin 20 oxidase 1, putative, expressed	-2.31679	Down	Molecular Function: iron ion binding (GO:0005506);; Biological Process: gibberellin metabolic process (GO:0009685);; Molecular Function: oxidoreductase activity (GO:0016491);; Biological Process: oxidation-reduction process (GO:0055114);;	Gibberellin 20 oxidase 1 OS=Oryza sativa subsp. japonica GN=20ox1 PE=2 SV=2	Gibberellin 20 oxidase 1, putative, expressed OS=Oryza sativa subsp. japonica GN=Os03g0856700 PE=2 SV=1	putative gibberelin 20-oxidase [Oryza sativa Japonica Group]
OS01G0502700	LOC_Os01g31800	Core histone H2A/H2B/H3/H4 domain containing protein, putative, expressed	-2.31533	Down	Cellular Component: nucleosome (GO:0000786);; Cellular Component: nuclear chromatin (GO:0000790);; Molecular Function: DNA binding (GO:0003677);; Biological Process: chromatin silencing (GO:0006342);; Molecular Function: protein heterodimerization activity (GO:0046982);;	Probable histone H2A.5 OS=Oryza sativa subsp. japonica GN=Os01g0502700 PE=2 SV=1	Histone H2A OS=Oryza sativa subsp. japonica GN=Os01g0502700 PE=3 SV=1	Os01g0502700 [Oryza sativa Japonica Group]
OS02G0268100	LOC_Os02g16820	glutelin, putative, expressed	-2.31225	Down	Cellular Component: cytoplasmic membrane-bounded vesicle (GO:0016023);; Molecular Function: nutrient reservoir activity (GO:0045735);;	Glutelin type-B 5 OS=Oryza sativa subsp. japonica GN=GLUB5 PE=2 SV=1	Os02g0268100 protein OS=Oryza sativa subsp. japonica GN=Os02g0268100 PE=2 SV=1	glutelin [Oryza sativa Japonica Group]
OS06G0564700	LOC_Os06g36880	cysteine synthase, putative, expressed	-2.30991	Down	Molecular Function: cysteine synthase activity (GO:0004124);; Biological Process: cysteine biosynthetic process from serine (GO:0006535);; Molecular Function: pyridoxal phosphate binding (GO:0030170);;	Cysteine synthase, chloroplastic/chromoplastic OS=Spinacia oleracea GN=CYSK PE=1 SV=2	Os06g0564700 protein OS=Oryza sativa subsp. japonica GN=P0513E02.4 PE=2 SV=1	hypothetical protein OsI_23400 [Oryza sativa Indica Group]
OS05G0433800	--	--	-2.30601	Down	Cellular Component: integral component of membrane (GO:0016021);; Cellular Component: cytoplasmic membrane-bounded vesicle (GO:0016023);;	--	Os05g0433800 protein (Fragment) OS=Oryza sativa subsp. japonica GN=Os05g0433800 PE=4 SV=1	Os05g0433800, partial [Oryza sativa Japonica Group]
OS08G0173300	LOC_Os08g07660	expressed protein	-2.30601	Down	--	--	Uncharacterized protein OS=Oryza rufipogon PE=4 SV=1	PREDICTED: translation initiation factor IF-2-like [Oryza sativa Japonica Group]
OS11G0126100	LOC_Os11g03240	MATE efflux family protein, putative, expressed	-2.30601	Down	Biological Process: drug transmembrane transport (GO:0006855);; Molecular Function: drug transmembrane transporter activity (GO:0015238);; Molecular Function: antiporter activity (GO:0015297);; Cellular Component: integral component of membrane (GO:0016021);;	Protein DETOXIFICATION 21 OS=Arabidopsis thaliana GN=DTX21 PE=1 SV=1	Protein DETOXIFICATION OS=Oryza sativa subsp. japonica GN=Os11g0126100 PE=3 SV=1	hypothetical protein OsI_37322 [Oryza sativa Indica Group]
Trans_newGene_1252	--	--	-2.30472	Down	--	--	--	expressed protein [Oryza sativa Japonica Group]
OS06G0521500	LOC_Os06g32990	peroxidase precursor, putative, expressed	-2.29957	Down	Molecular Function: peroxidase activity (GO:0004601);; Cellular Component: extracellular region (GO:0005576);; Biological Process: response to oxidative stress (GO:0006979);; Cellular Component: cytoplasmic membrane-bounded vesicle (GO:0016023);; Molecular Function: heme binding (GO:0020037);; Biological Process: hydrogen peroxide catabolic process (GO:0042744);; Molecular Function: metal ion bin…	Peroxidase 2 OS=Oryza sativa subsp. japonica GN=PRX112 PE=2 SV=1	Peroxidase OS=Oryza sativa subsp. japonica GN=P0485D10.7 PE=2 SV=1	hypothetical protein OsI_23184 [Oryza sativa Indica Group]
OS05G0304900	LOC_Os05g23924	glycosyl hydrolase family 10 protein, putative, expressed	-2.28774	Down	Molecular Function: hydrolase activity, hydrolyzing O-glycosyl compounds (GO:0004553);; Biological Process: xylan catabolic process (GO:0045493);;	Endo-1,4-beta-xylanase A OS=Streptomyces lividans GN=xlnA PE=1 SV=2	Os05g0304900 protein (Fragment) OS=Oryza sativa subsp. japonica GN=Os05g0304900 PE=4 SV=1	Os05g0304900, partial [Oryza sativa Japonica Group]
OS03G0770900	LOC_Os03g56070	expressed protein	-2.27909	Down	Biological Process: microtubule cytoskeleton organization (GO:0000226);; Biological Process: cytokinesis by cell plate formation (GO:0000911);;	--	Uncharacterized protein OS=Oryza rufipogon PE=4 SV=1	hypothetical protein OsI_13683 [Oryza sativa Indica Group]
OS09G0538500	LOC_Os09g36740	tetratricopeptide repeat domain containing protein, expressed	-2.27617	Down	Biological Process: DNA replication initiation (GO:0006270);; Biological Process: regulation of DNA replication (GO:0006275);; Biological Process: DNA methylation (GO:0006306);; Biological Process: cell proliferation (GO:0008283);; Biological Process: histone H3-K9 methylation (GO:0051567);; Biological Process: regulation of cell cycle (GO:0051726);;	Protein POLLENLESS 3-LIKE 2 OS=Arabidopsis thaliana GN=At3g51280 PE=2 SV=1	Uncharacterized protein OS=Oryza rufipogon PE=4 SV=1	PREDICTED: protein POLLENLESS 3-LIKE 2 [Oryza sativa Japonica Group]
OS02G0762600	LOC_Os02g52490	expressed protein	-2.27449	Down	--	--	Os02g0762600 protein OS=Oryza sativa subsp. japonica GN=P0486G03.21 PE=2 SV=1	hypothetical protein OsI_09040 [Oryza sativa Indica Group]
OS07G0630800	LOC_Os07g43700	lactate/malate dehydrogenase, putative, expressed	-2.26711	Down	Biological Process: carbohydrate metabolic process (GO:0005975);; Biological Process: tricarboxylic acid cycle (GO:0006099);; Biological Process: malate metabolic process (GO:0006108);; Molecular Function: L-malate dehydrogenase activity (GO:0030060);;	Malate dehydrogenase, chloroplastic OS=Arabidopsis thaliana GN=At3g47520 PE=1 SV=1	Putative uncharacterized protein OS=Oryza sativa subsp. indica GN=OsI_06537 PE=3 SV=1	PREDICTED: malate dehydrogenase, chloroplastic-like [Oryza brachyantha]
OS08G0189600	LOC_Os08g09010	Cupin domain containing protein, expressed	-2.2646	Down	Cellular Component: cell wall (GO:0005618);; Cellular Component: cytoplasmic membrane-bounded vesicle (GO:0016023);; Molecular Function: manganese ion binding (GO:0030145);; Biological Process: oxalate metabolic process (GO:0033609);; Molecular Function: nutrient reservoir activity (GO:0045735);; Molecular Function: oxalate decarboxylase activity (GO:0046564);; Cellular Component: apoplast (GO:00…	Germin-like protein 8-7 OS=Oryza sativa subsp. japonica GN=GER6 PE=2 SV=1	Os08g0189600 protein OS=Oryza sativa subsp. japonica GN=Os08g0189600 PE=4 SV=1	PREDICTED: germin-like protein 8-7 isoform X3 [Oryza sativa Japonica Group]
OS02G0268300	LOC_Os02g16830	glutelin, putative, expressed	-2.26404	Down	Cellular Component: cytoplasmic membrane-bounded vesicle (GO:0016023);; Molecular Function: nutrient reservoir activity (GO:0045735);;	Glutelin type-B 4 OS=Oryza sativa subsp. japonica GN=GLUB4 PE=1 SV=1	Putative uncharacterized protein OS=Oryza sativa subsp. indica GN=OsI_06679 PE=4 SV=1	glutelin [Oryza sativa Japonica Group]
OS03G0288900	LOC_Os03g17960	expressed protein	-2.2623	Down	Cellular Component: integral component of membrane (GO:0016021);;	--	Os03g0288900 protein (Fragment) OS=Oryza sativa subsp. japonica GN=Os03g0288900 PE=4 SV=1	Os03g0288900, partial [Oryza sativa Japonica Group]
OS02G0258200	LOC_Os02g15810	HMG1/2, putative, expressed	-2.25977	Down	--	High mobility group B protein 6 OS=Arabidopsis thaliana GN=HMGB6 PE=2 SV=1	Os02g0258200 protein OS=Oryza sativa subsp. japonica GN=Os02g0258200 PE=4 SV=1	Os02g0258200 [Oryza sativa Japonica Group]
OS06G0573600	LOC_Os06g37560	beta-galactosidase precursor, putative, expressed	-2.25732	Down	Molecular Function: beta-galactosidase activity (GO:0004565);; Cellular Component: cell wall (GO:0005618);; Biological Process: carbohydrate metabolic process (GO:0005975);; Cellular Component: plastid (GO:0009536);; Cellular Component: cytoplasmic membrane-bounded vesicle (GO:0016023);; Cellular Component: apoplast (GO:0048046);;	Beta-galactosidase 9 OS=Oryza sativa subsp. japonica GN=Os06g0573600 PE=2 SV=1	Beta-galactosidase OS=Oryza sativa subsp. japonica GN=Os06g0573600 PE=3 SV=1	hypothetical protein OsI_23450 [Oryza sativa Indica Group]
OS02G0288100	LOC_Os02g18650	pectinesterase, putative, expressed	-2.25414	Down	Cellular Component: extracellular region (GO:0005576);; Cellular Component: cell wall (GO:0005618);; Cellular Component: membrane (GO:0016020);; Molecular Function: pectinesterase activity (GO:0030599);; Biological Process: cell wall modification (GO:0042545);; Biological Process: negative regulation of catalytic activity (GO:0043086);; Molecular Function: aspartyl esterase activity (GO:0045330);…	Probable pectinesterase/pectinesterase inhibitor 34 OS=Arabidopsis thaliana GN=PME34 PE=2 SV=1	Pectinesterase OS=Oryza sativa subsp. japonica GN=OJ1756_H07.27 PE=2 SV=1	hypothetical protein OsI_06789 [Oryza sativa Indica Group]
OS01G0176100	LOC_Os01g08100	flavonol-3-O-glycoside-7-O-glucosyltransferase 1, putative, expressed	-2.25397	Down	Biological Process: flavonoid biosynthetic process (GO:0009813);; Cellular Component: intracellular membrane-bounded organelle (GO:0043231);; Biological Process: flavonoid glucuronidation (GO:0052696);; Molecular Function: quercetin 3-O-glucosyltransferase activity (GO:0080043);; Molecular Function: quercetin 7-O-glucosyltransferase activity (GO:0080044);;	UDP-glycosyltransferase 73C5 OS=Arabidopsis thaliana GN=UGT73C5 PE=2 SV=1	Uncharacterized protein OS=Oryza rufipogon PE=4 SV=1	hypothetical protein OsI_00616 [Oryza sativa Indica Group]
OS10G0398100	LOC_Os10g25870	dirigent, putative, expressed	-2.25397	Down	Cellular Component: cytoplasmic membrane-bounded vesicle (GO:0016023);;	Dirigent protein 2 OS=Arabidopsis thaliana GN=DIR2 PE=2 SV=1	Uncharacterized protein OS=Oryza rufipogon PE=4 SV=1	hypothetical protein OsI_33470 [Oryza sativa Indica Group]
OS04G0107650	--	--	-2.25239	Down	Biological Process: arginine catabolic process (GO:0006527);; Biological Process: spermidine biosynthetic process (GO:0008295);; Molecular Function: arginine decarboxylase activity (GO:0008792);; Biological Process: putrescine biosynthetic process from arginine (GO:0033388);;	Arginine decarboxylase 2 OS=Oryza sativa subsp. japonica GN=ADC2 PE=1 SV=2	Arginine decarboxylase OS=Oryza sativa subsp. japonica GN=Os04g0107600 PE=3 SV=1	arginine decarboxylase 2 [Oryza sativa Japonica Group]
OS07G0148200	LOC_Os07g05420	anthocyanidin 3-O-glucosyltransferase, putative, expressed	-2.25172	Down	Biological Process: flavonoid biosynthetic process (GO:0009813);; Cellular Component: intracellular membrane-bounded organelle (GO:0043231);; Biological Process: flavonoid glucuronidation (GO:0052696);; Molecular Function: quercetin 3-O-glucosyltransferase activity (GO:0080043);; Molecular Function: quercetin 7-O-glucosyltransferase activity (GO:0080044);;	Anthocyanidin 3-O-glucosyltransferase OS=Zea mays GN=BZ1 PE=3 SV=1	Glycosyltransferase OS=Oryza rufipogon PE=3 SV=1	hypothetical protein OsI_24897 [Oryza sativa Indica Group]
OS02G0720400	LOC_Os02g48850	plant-specific domain TIGR01615 family protein	-2.24694	Down	Cellular Component: mitochondrion (GO:0005739);;	--	Os02g0720400 protein OS=Oryza sativa subsp. japonica GN=Os02g0720400 PE=4 SV=1	Os02g0720400 [Oryza sativa Japonica Group]
OS05G0328800	--	--	-2.24627	Down	Molecular Function: serine-type endopeptidase inhibitor activity (GO:0004867);; Cellular Component: vacuole (GO:0005773);; Cellular Component: aleurone grain (GO:0033095);; Molecular Function: nutrient reservoir activity (GO:0045735);;	Prolamin PPROL 14E OS=Oryza sativa subsp. japonica GN=PROLM7 PE=2 SV=1	Os05g0328800 protein OS=Oryza sativa subsp. japonica GN=Os05g0328800 PE=2 SV=1	putative prolamin 7 [Oryza sativa Japonica Group]
OS01G0543000	LOC_Os01g36229	expressed protein	-2.24065	Down	--	--	Os01g0543000 protein (Fragment) OS=Oryza sativa subsp. japonica GN=Os01g0543000 PE=4 SV=1	Os01g0543000, partial [Oryza sativa Japonica Group]
OS06G0141400	LOC_Os06g04930	expressed protein	-2.23952	Down	Cellular Component: mitochondrion (GO:0005739);; Cellular Component: integral component of membrane (GO:0016021);;	Early nodulin-93 OS=Glycine max PE=2 SV=1	Os06g0141400 protein (Fragment) OS=Oryza sativa subsp. japonica GN=Os06g0141400 PE=4 SV=1	PREDICTED: uncharacterized protein LOC4340077 isoform X1 [Oryza sativa Japonica Group]
OS09G0471500	LOC_Os09g29540	OsWAK82 - OsWAK receptor-like cytoplasmic kinase OsWAK-RLCK, expressed	-2.23823	Down	Molecular Function: protein serine/threonine kinase activity (GO:0004674);; Molecular Function: calcium ion binding (GO:0005509);; Molecular Function: ATP binding (GO:0005524);; Biological Process: protein phosphorylation (GO:0006468);; Cellular Component: integral component of membrane (GO:0016021);; Cellular Component: cytoplasmic membrane-bounded vesicle (GO:0016023);; Molecular Function: poly…	Putative wall-associated receptor kinase-like 13 OS=Arabidopsis thaliana GN=WAKL13 PE=3 SV=1	Uncharacterized protein OS=Oryza sativa subsp. japonica GN=OsJ_29713 PE=3 SV=1	hypothetical protein OsJ_29713 [Oryza sativa Japonica Group]
OS10G0346450	--	--	-2.23823	Down	Molecular Function: copper ion binding (GO:0005507);; Cellular Component: cytoplasmic membrane-bounded vesicle (GO:0016023);; Molecular Function: oxidoreductase activity, oxidizing metal ions (GO:0016722);; Biological Process: lignin catabolic process (GO:0046274);; Cellular Component: apoplast (GO:0048046);; Molecular Function: hydroquinone:oxygen oxidoreductase activity (GO:0052716);; Biologica…	Laccase-15 OS=Oryza sativa subsp. japonica GN=LAC15 PE=2 SV=1	Os10g0346300 protein OS=Oryza sativa subsp. japonica GN=Os10g0346300 PE=4 SV=1	Putative laccase [Oryza sativa Japonica Group]
OS03G0730400	LOC_Os03g52040	OsSCP19 - Putative Serine Carboxypeptidase homologue, expressed	-2.23386	Down	Molecular Function: serine-type carboxypeptidase activity (GO:0004185);; Cellular Component: mitochondrion (GO:0005739);; Cellular Component: cytoplasmic membrane-bounded vesicle (GO:0016023);; Molecular Function: transferase activity, transferring acyl groups other than amino-acyl groups (GO:0016747);; Biological Process: secondary metabolic process (GO:0019748);; Biological Process: proteolysis…	Serine carboxypeptidase-like 18 OS=Arabidopsis thaliana GN=SCPL18 PE=2 SV=2	Os03g0730400 protein OS=Oryza sativa subsp. japonica GN=Os03g0730400 PE=2 SV=1	Serine carboxypeptidase family protein, expressed [Oryza sativa Japonica Group]
OS01G0779800	LOC_Os01g57150	SR protein related family member, putative, expressed	-2.23358	Down	Cellular Component: mitochondrion (GO:0005739);;	--	Uncharacterized protein OS=Oryza barthii PE=4 SV=1	hypothetical protein OsI_03977 [Oryza sativa Indica Group]
OS03G0587200	LOC_Os03g39020	Kinesin motor domain domain containing protein, expressed	-2.23265	Down	Molecular Function: ATP binding (GO:0005524);; Cellular Component: kinesin complex (GO:0005871);; Cellular Component: microtubule (GO:0005874);; Biological Process: DNA replication initiation (GO:0006270);; Biological Process: regulation of DNA replication (GO:0006275);; Biological Process: DNA methylation (GO:0006306);; Biological Process: methylation-dependent chromatin silencing (GO:0006346);;…	Kinesin-like protein KIN12A OS=Arabidopsis thaliana GN=KIN12A PE=1 SV=1	Kinesin-like protein OS=Oryza sativa subsp. indica GN=OsI_12410 PE=3 SV=1	hypothetical protein OsJ_11583 [Oryza sativa Japonica Group]
OS05G0217000	LOC_Os05g12580	conserved hypothetical protein	-2.23253	Down	Cellular Component: plasma membrane (GO:0005886);; Biological Process: tryptophan catabolic process (GO:0006569);; Biological Process: indoleacetic acid biosynthetic process (GO:0009684);; Cellular Component: integral component of membrane (GO:0016021);; Cellular Component: anchored component of membrane (GO:0031225);;	Arabinogalactan peptide 16 OS=Arabidopsis thaliana GN=AGP16 PE=1 SV=1	Uncharacterized protein OS=Oryza glumipatula PE=4 SV=1	hypothetical protein SORBIDRAFT_03g029960 [Sorghum bicolor]
Trans_newGene_1801	--	--	-2.23069	Down	Cellular Component: mitochondrion (GO:0005739);; Cellular Component: plastid (GO:0009536);;	--	--	hypothetical protein [Oryza sativa Japonica Group]
OS10G0109300	LOC_Os10g02040	peroxidase precursor, putative, expressed	-2.22517	Down	Molecular Function: peroxidase activity (GO:0004601);; Cellular Component: extracellular region (GO:0005576);; Biological Process: response to oxidative stress (GO:0006979);; Cellular Component: cytoplasmic membrane-bounded vesicle (GO:0016023);; Molecular Function: heme binding (GO:0020037);; Biological Process: hydrogen peroxide catabolic process (GO:0042744);; Molecular Function: metal ion bin…	Peroxidase 15 OS=Ipomoea batatas GN=pod PE=1 SV=1	Peroxidase OS=Oryza sativa subsp. indica GN=OsI_32528 PE=3 SV=1	Os10g0109300, partial [Oryza sativa Japonica Group]
OS02G0783700	LOC_Os02g54254	saccharopine dehydrogenase, putative, expressed	-2.2246	Down	Cellular Component: mitochondrion (GO:0005739);; Cellular Component: cytosol (GO:0005829);; Biological Process: response to sucrose (GO:0009744);; Biological Process: response to fructose (GO:0009750);; Biological Process: vegetative to reproductive phase transition of meristem (GO:0010228);; Cellular Component: integral component of membrane (GO:0016021);; Biological Process: protein desumoylati…	Alpha-aminoadipic semialdehyde synthase OS=Arabidopsis thaliana GN=LKR/SDH PE=1 SV=1	Os02g0783700 protein (Fragment) OS=Oryza sativa subsp. japonica GN=Os02g0783700 PE=4 SV=1	Os02g0783700, partial [Oryza sativa Japonica Group]
OS01G0760300	LOC_Os01g55520	ATROPGEF7/ROPGEF7, putative, expressed	-2.2162	Down	Molecular Function: Rho guanyl-nucleotide exchange factor activity (GO:0005089);; Biological Process: positive regulation of GTPase activity (GO:0043547);;	Rop guanine nucleotide exchange factor 11 OS=Arabidopsis thaliana GN=ROPGEF11 PE=1 SV=2	Os01g0760300 protein OS=Oryza sativa subsp. japonica GN=P0460E08.18 PE=2 SV=1	hypothetical protein OsJ_03528 [Oryza sativa Japonica Group]
OS04G0228100	LOC_Os04g15800	expressed protein	-2.2062	Down	Biological Process: microtubule cytoskeleton organization (GO:0000226);; Biological Process: cytokinesis by cell plate formation (GO:0000911);; Biological Process: histone phosphorylation (GO:0016572);; Biological Process: regulation of cell proliferation (GO:0042127);;	--	Uncharacterized protein OS=Oryza rufipogon PE=4 SV=1	H0209A05.2 [Oryza sativa Indica Group]
OS08G0125300	LOC_Os08g03180	retrotransposon protein, putative, unclassified, expressed	-2.20046	Down	Molecular Function: DNA binding (GO:0003677);; Biological Process: DNA recombination (GO:0006310);; Molecular Function: zinc ion binding (GO:0008270);; Biological Process: DNA integration (GO:0015074);;	Retrovirus-related Pol polyprotein from transposon TNT 1-94 OS=Nicotiana tabacum PE=2 SV=1	Os08g0125300 protein OS=Oryza sativa subsp. japonica GN=Os08g0125300 PE=2 SV=1	hypothetical protein OsI_30754 [Oryza sativa Indica Group]
OS05G0507000	LOC_Os05g43140	expressed protein	-2.19867	Down	Molecular Function: nucleic acid binding (GO:0003676);; Molecular Function: zinc ion binding (GO:0008270);; Cellular Component: integral component of membrane (GO:0016021);; Cellular Component: cytoplasmic membrane-bounded vesicle (GO:0016023);;	--	Uncharacterized protein OS=Oryza glaberrima PE=4 SV=1	hypothetical protein OsI_20555 [Oryza sativa Indica Group]
OS03G0663800	LOC_Os03g46100	cupin domain containing protein, expressed	-2.19773	Down	Cellular Component: mitochondrion (GO:0005739);; Cellular Component: cytoplasmic membrane-bounded vesicle (GO:0016023);; Molecular Function: nutrient reservoir activity (GO:0045735);;	Globulin-1 S allele OS=Zea mays GN=GLB1 PE=1 SV=2	Cupin family protein, expressed OS=Oryza sativa subsp. japonica GN=OSJNBa0034D21.12 PE=2 SV=1	putative globulin (with alternative splicing) [Oryza sativa Japonica Group]
OS12G0291100	LOC_Os12g19381	ribulose bisphosphate carboxylase small chain, chloroplast precursor, putative, expressed	-2.19366	Down	Molecular Function: monooxygenase activity (GO:0004497);; Cellular Component: chloroplast ribulose bisphosphate carboxylase complex (GO:0009573);; Biological Process: photorespiration (GO:0009853);; Molecular Function: ribulose-bisphosphate carboxylase activity (GO:0016984);; Biological Process: reductive pentose-phosphate cycle (GO:0019253);; Biological Process: oxidation-reduction process (GO:0…	Ribulose bisphosphate carboxylase small chain A, chloroplastic OS=Oryza sativa subsp. japonica GN=RBCS-A PE=2 SV=2	Ribulose bisphosphate carboxylase small chain OS=Oryza barthii PE=3 SV=1	small subunit of ribulose-1,5-bisphosphate carboxylase [Oryza sativa Japonica Group]
OS04G0559700	LOC_Os04g47220	aquaporin protein, putative, expressed	-2.19206	Down	Cellular Component: vacuole (GO:0005773);; Cellular Component: plasma membrane (GO:0005886);; Biological Process: water transport (GO:0006833);; Cellular Component: plasmodesma (GO:0009506);; Molecular Function: water channel activity (GO:0015250);; Molecular Function: glycerol channel activity (GO:0015254);; Biological Process: glycerol transport (GO:0015793);; Cellular Component: integral compo…	Probable aquaporin PIP1-2 OS=Oryza sativa subsp. japonica GN=PIP1-2 PE=2 SV=3	Os04g0559700 protein OS=Oryza sativa subsp. japonica GN=Os04g0559700 PE=3 SV=1	PREDICTED: probable aquaporin PIP1-2 [Oryza sativa Japonica Group]
OS10G0132300	LOC_Os10g04270	jacalin-like lectin domain containing protein, expressed	-2.18987	Down	--	Salt stress-induced protein OS=Oryza sativa subsp. japonica GN=SALT PE=2 SV=1	Jacalin-like lectin domain containing protein, expressed OS=Oryza sativa subsp. japonica GN=Os10g0132300 PE=2 SV=1	Putative jacalin homolog [Oryza sativa Japonica Group]
OS02G0158100	LOC_Os02g06340	EH domain-containing protein 1, putative, expressed	-2.18946	Down	Molecular Function: calcium ion binding (GO:0005509);; Molecular Function: GTP binding (GO:0005525);;	EH domain-containing protein 2 OS=Arabidopsis thaliana GN=EHD2 PE=1 SV=1	Putative uncharacterized protein OS=Oryza sativa subsp. indica GN=OsI_05922 PE=4 SV=1	PREDICTED: EH domain-containing protein 1-like [Oryza brachyantha]
OS12G0555300	LOC_Os12g36860	pathogenesis-related protein 10, putative, expressed	-2.18892	Down	Biological Process: defense response (GO:0006952);; Biological Process: response to biotic stimulus (GO:0009607);;	Major pollen allergen Bet v 1-G OS=Betula pendula GN=BETV1G PE=1 SV=2	Os12g0555300 protein OS=Oryza sativa subsp. japonica GN=Os12g0555300 PE=4 SV=1	PREDICTED: major pollen allergen Bet v 1-G [Oryza sativa Japonica Group]
OS05G0493500	LOC_Os05g41390	cyclin, putative, expressed	-2.18223	Down	Cellular Component: nucleus (GO:0005634);; Cellular Component: mitochondrion (GO:0005739);; Biological Process: cell cycle (GO:0007049);; Biological Process: cell division (GO:0051301);;	Cyclin-B1-5 OS=Oryza sativa subsp. japonica GN=CYCB1-5 PE=3 SV=1	Os05g0493500 protein (Fragment) OS=Oryza sativa subsp. japonica GN=Os05g0493500 PE=3 SV=1	Os05g0493500, partial [Oryza sativa Japonica Group]
OS04G0559750	--	--	-2.18046	Down	Cellular Component: vacuole (GO:0005773);; Cellular Component: plasma membrane (GO:0005886);; Biological Process: water transport (GO:0006833);; Cellular Component: plasmodesma (GO:0009506);; Molecular Function: water channel activity (GO:0015250);; Molecular Function: glycerol channel activity (GO:0015254);; Biological Process: glycerol transport (GO:0015793);; Cellular Component: integral compo…	Probable aquaporin PIP1-2 OS=Oryza sativa subsp. japonica GN=PIP1-2 PE=2 SV=3	Os04g0559700 protein OS=Oryza sativa subsp. japonica GN=Os04g0559700 PE=3 SV=1	PREDICTED: probable aquaporin PIP1-2 [Oryza sativa Japonica Group]
OS07G0256300	LOC_Os07g15280	conserved hypothetical protein	-2.17974	Down	--	--	Os07g0256300 protein OS=Oryza sativa subsp. japonica GN=Os07g0256300 PE=4 SV=1	Os07g0256300 [Oryza sativa Japonica Group]
OS01G0766900	LOC_Os01g56130	CSLC1 - cellulose synthase-like family C, expressed	-2.17691	Down	Cellular Component: Golgi membrane (GO:0000139);; Biological Process: metabolic process (GO:0008152);; Cellular Component: integral component of membrane (GO:0016021);; Molecular Function: transferase activity, transferring glycosyl groups (GO:0016757);; Biological Process: cell wall organization (GO:0071555);;	Probable xyloglucan glycosyltransferase 1 OS=Oryza sativa subsp. japonica GN=CSLC1 PE=3 SV=1	Os01g0766900 protein OS=Oryza sativa subsp. japonica GN=Os01g0766900 PE=4 SV=1	Os01g0766900 [Oryza sativa Japonica Group]
OS07G0635300	LOC_Os07g44130	cytochrome P450 72A1, putative, expressed	-2.17278	Down	Molecular Function: monooxygenase activity (GO:0004497);; Molecular Function: iron ion binding (GO:0005506);; Cellular Component: mitochondrion (GO:0005739);; Cellular Component: plastid (GO:0009536);; Cellular Component: integral component of membrane (GO:0016021);; Cellular Component: cytoplasmic membrane-bounded vesicle (GO:0016023);; Molecular Function: oxidoreductase activity, acting on pair…	Cytochrome P450 709B2 OS=Arabidopsis thaliana GN=CYP709B2 PE=2 SV=1	Os07g0635300 protein (Fragment) OS=Oryza sativa subsp. japonica GN=Os07g0635300 PE=3 SV=2	hypothetical protein OsJ_25270 [Oryza sativa Japonica Group]
OS04G0565500	LOC_Os04g47780	transmembrane amino acid transporter protein, putative, expressed	-2.17244	Down	Biological Process: amino acid transmembrane transport (GO:0003333);; Molecular Function: amino acid transmembrane transporter activity (GO:0015171);; Cellular Component: integral component of membrane (GO:0016021);;	Amino acid transporter ANTL2 OS=Arabidopsis thaliana GN=At4g38250 PE=1 SV=1	OSJNBa0017B10.14 protein OS=Oryza sativa subsp. japonica GN=OSJNBa0017B10.14 PE=2 SV=2	PREDICTED: amino acid transporter ANTL1 [Oryza sativa Japonica Group]
OS02G0183000	LOC_Os02g09070	zinc-binding protein, putative, expressed	-2.17188	Down	--	--	Os02g0183000 protein OS=Oryza sativa subsp. japonica GN=Os02g0183000 PE=4 SV=1	PREDICTED: uncharacterized protein LOC4328522 isoform X1 [Oryza sativa Japonica Group]
OS04G0348600	LOC_Os04g28120	response regulator receiver domain containing protein, expressed	-2.17143	Down	Biological Process: phosphorelay signal transduction system (GO:0000160);; Cellular Component: cytoplasmic membrane-bounded vesicle (GO:0016023);; Biological Process: cellular biosynthetic process (GO:0044249);; Biological Process: organic substance biosynthetic process (GO:1901576);;	Two-component response regulator ORR29 OS=Oryza sativa subsp. indica GN=RR29 PE=3 SV=1	Os04g0348600 protein OS=Oryza sativa subsp. japonica GN=Os04g0348600 PE=4 SV=1	Os04g0348600 [Oryza sativa Japonica Group]
OS08G0189200	LOC_Os08g08970	Cupin domain containing protein, expressed	-2.17041	Down	Cellular Component: extracellular region (GO:0005576);; Cellular Component: cell wall (GO:0005618);; Cellular Component: cytoplasmic membrane-bounded vesicle (GO:0016023);; Molecular Function: manganese ion binding (GO:0030145);; Biological Process: oxalate metabolic process (GO:0033609);; Molecular Function: nutrient reservoir activity (GO:0045735);; Molecular Function: oxalate decarboxylase act…	Germin-like protein 8-3 OS=Oryza sativa subsp. japonica GN=GER2 PE=2 SV=1	Os08g0189200 protein OS=Oryza sativa subsp. japonica GN=Os08g0189200 PE=4 SV=1	hypothetical protein OsI_28084 [Oryza sativa Indica Group]
OS02G0152900	LOC_Os02g05890	EMB1303, putative, expressed	-2.16533	Down	Cellular Component: integral component of membrane (GO:0016021);;	--	Os02g0152900 protein OS=Oryza sativa subsp. japonica GN=Os02g0152900 PE=2 SV=1	unknown protein [Oryza sativa Japonica Group]
OS11G0247500	LOC_Os11g14240	expressed protein	-2.16533	Down	Cellular Component: plastid (GO:0009536);; Biological Process: regulation of flower development (GO:0009909);; Biological Process: histone modification (GO:0016570);; Biological Process: floral organ formation (GO:0048449);;	--	Uncharacterized protein OS=Oryza nivara PE=4 SV=1	hypothetical protein OsI_35691 [Oryza sativa Indica Group]
OS12G0107700	LOC_Os12g01700	inactive receptor kinase At2g26730 precursor, putative, expressed	-2.16064	Down	Molecular Function: protein kinase activity (GO:0004672);; Molecular Function: ATP binding (GO:0005524);; Cellular Component: mitochondrion (GO:0005739);; Biological Process: protein phosphorylation (GO:0006468);; Cellular Component: integral component of membrane (GO:0016021);; Cellular Component: cytoplasmic membrane-bounded vesicle (GO:0016023);;	Probably inactive leucine-rich repeat receptor-like protein kinase IMK2 OS=Arabidopsis thaliana GN=IMK2 PE=1 SV=1	Os11g0107700 protein (Fragment) OS=Oryza sativa subsp. japonica GN=Os11g0107700 PE=4 SV=1	PREDICTED: probable leucine-rich repeat receptor-like protein kinase IMK3 [Oryza sativa Japonica Group]
OS10G0563900	LOC_Os10g41430	cyclin, putative, expressed	-2.16039	Down	Biological Process: regulation of cyclin-dependent protein serine/threonine kinase activity (GO:0000079);; Molecular Function: protein kinase binding (GO:0019901);;	Cyclin-P4-1 OS=Oryza sativa subsp. japonica GN=CYCP4-1 PE=2 SV=1	Uncharacterized protein OS=Oryza sativa subsp. indica GN=OsI_34672 PE=4 SV=1	PREDICTED: cyclin-P4-1-like [Setaria italica]
OS05G0555100	LOC_Os05g48150	transposon protein, putative, unclassified, expressed	-2.15653	Down	Cellular Component: protein phosphatase type 2A complex (GO:0000159);; Biological Process: signal transduction (GO:0007165);; Molecular Function: protein phosphatase type 2A regulator activity (GO:0008601);; Biological Process: regulation of protein phosphatase type 2A activity (GO:0034047);;	Serine/threonine protein phosphatase 2A 57 kDa regulatory subunit B' iota isoform OS=Arabidopsis thaliana GN=B'IOTA PE=2 SV=1	Os05g0555100 protein (Fragment) OS=Oryza sativa subsp. japonica GN=Os05g0555100 PE=4 SV=1	PREDICTED: serine/threonine protein phosphatase 2A 57 kDa regulatory subunit B' iota isoform [Oryza sativa Japonica Group]
OS05G0249500	--	--	-2.15599	Down	Cellular Component: integral component of membrane (GO:0016021);;	--	Uncharacterized protein OS=Oryza glaberrima PE=4 SV=1	PREDICTED: uncharacterized protein LOC107277846 isoform X2 [Oryza sativa Japonica Group]
OS02G0712600	LOC_Os02g48200	lectin-like protein kinase, putative, expressed	-2.14875	Down	Molecular Function: protein serine/threonine kinase activity (GO:0004674);; Molecular Function: ATP binding (GO:0005524);; Biological Process: protein phosphorylation (GO:0006468);; Cellular Component: integral component of membrane (GO:0016021);; Cellular Component: cytoplasmic membrane-bounded vesicle (GO:0016023);; Molecular Function: carbohydrate binding (GO:0030246);;	Probable L-type lectin-domain containing receptor kinase S.5 OS=Arabidopsis thaliana GN=LECRKS5 PE=2 SV=1	Os02g0712600 protein OS=Oryza sativa subsp. japonica GN=OJ1038_A06.32 PE=3 SV=1	PREDICTED: probable L-type lectin-domain containing receptor kinase S.5 [Oryza sativa Japonica Group]
OS03G0697200	LOC_Os03g49050	possible lysine decarboxylase domain containing protein	-2.14875	Down	Cellular Component: nucleus (GO:0005634);; Cellular Component: cytosol (GO:0005829);; Biological Process: cytokinin biosynthetic process (GO:0009691);; Molecular Function: hydrolase activity, hydrolyzing N-glycosyl compounds (GO:0016799);;	Probable cytokinin riboside 5'-monophosphate phosphoribohydrolase LOG4 OS=Oryza sativa subsp. japonica GN=LOGL4 PE=3 SV=1	Os03g0697200 protein OS=Oryza sativa subsp. japonica GN=Os03g0697200 PE=4 SV=1	Os03g0697200 [Oryza sativa Japonica Group]
OS06G0589900	--	--	-2.14875	Down	Molecular Function: protein serine/threonine kinase activity (GO:0004674);; Molecular Function: ATP binding (GO:0005524);; Biological Process: protein phosphorylation (GO:0006468);; Cellular Component: integral component of membrane (GO:0016021);;	Probable LRR receptor-like serine/threonine-protein kinase At1g34110 OS=Arabidopsis thaliana GN=At1g34110 PE=2 SV=2	Uncharacterized protein OS=Oryza nivara PE=4 SV=1	PREDICTED: probable LRR receptor-like serine/threonine-protein kinase At1g34110-like [Oryza brachyantha]
OS01G0676900	LOC_Os01g48530	expressed protein	-2.13744	Down	Cellular Component: plastid (GO:0009536);;	--	Uncharacterized protein OS=Oryza barthii PE=4 SV=1	PREDICTED: uncharacterized protein LOC4325520 isoform X2 [Oryza sativa Japonica Group]
OS01G0685900	LOC_Os01g49200	microtubule associated protein, putative, expressed	-2.13486	Down	Biological Process: microtubule cytoskeleton organization (GO:0000226);; Biological Process: cytokinesis (GO:0000910);; Molecular Function: microtubule binding (GO:0008017);;	65-kDa microtubule-associated protein 3 OS=Arabidopsis thaliana GN=MAP65-3 PE=1 SV=1	Uncharacterized protein OS=Oryza nivara PE=4 SV=1	hypothetical protein SORBIDRAFT_03g031480 [Sorghum bicolor]
OS07G0421300	LOC_Os07g23944	glycosyl hydrolase, family 31, putative, expressed	-2.13273	Down	Molecular Function: hydrolase activity, hydrolyzing O-glycosyl compounds (GO:0004553);; Biological Process: carbohydrate metabolic process (GO:0005975);; Cellular Component: chloroplast (GO:0009507);; Molecular Function: carbohydrate binding (GO:0030246);;	Alpha-glucosidase 2 OS=Bacillus thermoamyloliquefaciens PE=3 SV=1	Os07g0421300 protein OS=Oryza sativa subsp. japonica GN=Os07g0421300 PE=2 SV=1	PREDICTED: alpha-glucosidase 2 isoform X2 [Oryza sativa Japonica Group]
OS03G0798300	LOC_Os03g58400	C-5 cytosine-specific DNA methylase, putative, expressed	-2.12859	Down	Molecular Function: DNA binding (GO:0003677);; Molecular Function: chromatin binding (GO:0003682);; Molecular Function: DNA (cytosine-5-)-methyltransferase activity (GO:0003886);; Cellular Component: nucleus (GO:0005634);; Biological Process: maintenance of DNA methylation (GO:0010216);; Biological Process: DNA methylation on cytosine within a CG sequence (GO:0010424);; Biological Process: gene s…	DNA (cytosine-5)-methyltransferase 1A OS=Oryza sativa subsp. japonica GN=MET1A PE=2 SV=1	Cytosine-specific methyltransferase OS=Oryza nivara PE=3 SV=1	hypothetical protein OsI_13909 [Oryza sativa Indica Group]
OS04G0412800	LOC_Os04g33680	glutaredoxin, putative, expressed	-2.12746	Down	Cellular Component: cell (GO:0005623);; Molecular Function: electron carrier activity (GO:0009055);; Molecular Function: protein disulfide oxidoreductase activity (GO:0015035);; Biological Process: cell redox homeostasis (GO:0045454);; Biological Process: oxidation-reduction process (GO:0055114);;	Uncharacterized protein At5g39865 OS=Arabidopsis thaliana GN=At5g39865 PE=2 SV=1	Putative uncharacterized protein OS=Oryza sativa subsp. indica GN=OsI_15816 PE=4 SV=1	OSIGBa0134P10.4 [Oryza sativa Indica Group]
OS02G0784100	LOC_Os02g54280	retrotransposon protein, putative, unclassified, expressed	-2.12571	Down	Biological Process: meristem structural organization (GO:0009933);; Cellular Component: membrane (GO:0016020);; Biological Process: cell division (GO:0051301);;	Protein TONSOKU OS=Arabidopsis thaliana GN=TSK PE=1 SV=2	Os02g0784100 protein (Fragment) OS=Oryza sativa subsp. japonica GN=Os02g0784100 PE=4 SV=1	Os02g0784100, partial [Oryza sativa Japonica Group]
OS11G0590400	LOC_Os11g37850	stripe rust resistance protein Yr10, putative, expressed	-2.12539	Down	Molecular Function: ADP binding (GO:0043531);;	--	Os11g0590400 protein OS=Oryza sativa subsp. japonica GN=Os11g0590400 PE=4 SV=1	Os11g0590400 [Oryza sativa Japonica Group]
OS07G0577600	LOC_Os07g38960	chlorophyll A-B binding protein, putative, expressed	-2.1238	Down	Biological Process: response to light stimulus (GO:0009416);; Cellular Component: photosystem I (GO:0009522);; Cellular Component: photosystem II (GO:0009523);; Cellular Component: chloroplast thylakoid membrane (GO:0009535);; Biological Process: photosynthesis, light harvesting in photosystem I (GO:0009768);; Cellular Component: chloroplast envelope (GO:0009941);; Cellular Component: plastoglobu…	Chlorophyll a-b binding protein 7, chloroplastic OS=Solanum lycopersicum GN=CAB7 PE=3 SV=1	Uncharacterized protein OS=Oryza glumipatula PE=4 SV=1	PREDICTED: chlorophyll a-b binding protein 7, chloroplastic-like [Oryza brachyantha]
OS07G0475700	LOC_Os07g29310	OsSAUR30 - Auxin-responsive SAUR gene family member, expressed	-2.10594	Down	Biological Process: response to auxin (GO:0009733);;	Auxin-responsive protein SAUR36 OS=Oryza sativa subsp. japonica GN=SAUR39 PE=2 SV=1	Putative uncharacterized protein OS=Oryza sativa subsp. indica GN=OsI_25964 PE=4 SV=1	PREDICTED: indole-3-acetic acid-induced protein ARG7-like [Oryza brachyantha]
OS10G0109900	LOC_Os10g02100	peptide transporter PTR2, putative, expressed	-2.10594	Down	Molecular Function: transporter activity (GO:0005215);; Biological Process: oligopeptide transport (GO:0006857);; Cellular Component: integral component of membrane (GO:0016021);;	Protein NRT1/ PTR FAMILY 8.5 OS=Arabidopsis thaliana GN=NPF8.5 PE=2 SV=1	Os10g0109900 protein OS=Oryza sativa subsp. japonica GN=Os10g0109900 PE=4 SV=1	PREDICTED: protein NRT1/ PTR FAMILY 8.5 isoform X2 [Oryza sativa Japonica Group]
OS02G0168300	LOC_Os02g07180	expressed protein	-2.10447	Down	--	Protein JASON OS=Arabidopsis thaliana GN=JASON PE=2 SV=1	Uncharacterized protein OS=Oryza barthii PE=4 SV=1	PREDICTED: protein JASON-like isoform X2 [Setaria italica]
OS06G0112100	LOC_Os06g02210	bark storage protein A precursor, putative, expressed	-2.10433	Down	Biological Process: nucleoside metabolic process (GO:0009116);; Molecular Function: hydrolase activity (GO:0016787);;	Bark storage protein A OS=Populus deltoides GN=BSPA PE=2 SV=1	Uncharacterized protein OS=Oryza barthii PE=4 SV=1	PREDICTED: bark storage protein A-like [Oryza brachyantha]
OS07G0111400	LOC_Os07g02060	OsWRKY29 - Superfamily of TFs having WRKY and zinc finger domains, expressed	-2.10302	Down	Molecular Function: sequence-specific DNA binding transcription factor activity (GO:0003700);; Biological Process: regulation of transcription, DNA-templated (GO:0006355);; Molecular Function: sequence-specific DNA binding (GO:0043565);;	Probable WRKY transcription factor 57 OS=Arabidopsis thaliana GN=WRKY57 PE=2 SV=1	Uncharacterized protein OS=Oryza nivara PE=4 SV=1	TPA_inf: WRKY transcription factor 29 [Oryza sativa (japonica cultivar-group)] [Oryza sativa Japonica Group]
OS10G0552600	LOC_Os10g40510	LTPL144 - Protease inhibitor/seed storage/LTP family protein precursor, expressed	-2.09628	Down	Cellular Component: cytoplasmic membrane-bounded vesicle (GO:0016023);;	14 kDa proline-rich protein DC2.15 OS=Daucus carota PE=2 SV=1	Uncharacterized protein OS=Oryza sativa subsp. japonica GN=OsJ_32399 PE=4 SV=1	hypothetical protein OsJ_32399 [Oryza sativa Japonica Group]
OS05G0532500	LOC_Os05g45570	conserved hypothetical protein	-2.09401	Down	Biological Process: cellular glucose homeostasis (GO:0001678);; Molecular Function: glucokinase activity (GO:0004340);; Molecular Function: ATP binding (GO:0005524);; Molecular Function: glucose binding (GO:0005536);; Cellular Component: cytosol (GO:0005829);; Biological Process: glycolytic process (GO:0006096);; Molecular Function: fructokinase activity (GO:0008865);; Molecular Function: mannoki…	--	Os05g0532500 protein OS=Oryza sativa subsp. japonica GN=Os05g0532500 PE=2 SV=1	unknown protein [Oryza sativa Japonica Group]
OS09G0334500	LOC_Os09g16510	OsWRKY74 - Superfamily of TFs having WRKY and zinc finger domains, expressed	-2.0915	Down	Molecular Function: sequence-specific DNA binding transcription factor activity (GO:0003700);; Biological Process: regulation of transcription, DNA-templated (GO:0006355);; Molecular Function: sequence-specific DNA binding (GO:0043565);;	Probable WRKY transcription factor 46 OS=Arabidopsis thaliana GN=WRKY46 PE=2 SV=1	Transcription factor WRKY74 OS=Oryza sativa subsp. indica GN=WRKY74 PE=2 SV=1	TPA_inf: WRKY transcription factor 74 [Oryza sativa (indica cultivar-group)] [Oryza sativa Indica Group]
OS01G0668400	LOC_Os01g47810	S-locus-like receptor protein kinase, putative, expressed	-2.08752	Down	Molecular Function: protein serine/threonine kinase activity (GO:0004674);; Molecular Function: ATP binding (GO:0005524);; Cellular Component: plasma membrane (GO:0005886);; Biological Process: protein phosphorylation (GO:0006468);; Cellular Component: integral component of membrane (GO:0016021);; Cellular Component: cytoplasmic membrane-bounded vesicle (GO:0016023);; Biological Process: recognit…	Putative receptor protein kinase ZmPK1 OS=Zea mays GN=PK1 PE=2 SV=2	Serine/threonine-protein kinase OS=Oryza sativa subsp. japonica GN=Os01g0668400 PE=3 SV=1	PREDICTED: putative receptor protein kinase ZmPK1 [Oryza sativa Japonica Group]
OS12G0516800	LOC_Os12g33194	expressed protein	-2.08752	Down	Cellular Component: membrane (GO:0016020);; Cellular Component: cytoplasmic membrane-bounded vesicle (GO:0016023);;	Protein trichome birefringence-like 16 OS=Arabidopsis thaliana GN=TBL16 PE=2 SV=1	Os12g0516800 protein OS=Oryza sativa subsp. japonica GN=Os12g0516800 PE=4 SV=1	Os12g0516800 [Oryza sativa Japonica Group]
OS08G0123900	LOC_Os08g02990	retrotransposon protein, putative, unclassified, expressed	-2.08664	Down	Molecular Function: protein serine/threonine kinase activity (GO:0004674);; Molecular Function: protein tyrosine kinase activity (GO:0004713);; Molecular Function: ATP binding (GO:0005524);; Cellular Component: integral component of membrane (GO:0016021);; Cellular Component: cytoplasmic membrane-bounded vesicle (GO:0016023);; Biological Process: peptidyl-tyrosine phosphorylation (GO:0018108);; M…	L-type lectin-domain containing receptor kinase IX.1 OS=Arabidopsis thaliana GN=LECRK91 PE=2 SV=1	Os08g0123900 protein OS=Oryza sativa subsp. japonica GN=Os08g0123900 PE=4 SV=1	Os08g0123900 [Oryza sativa Japonica Group]
OS06G0287000	LOC_Os06g17920	NBS-LRR disease resistance protein, putative	-2.0811	Down	Cellular Component: cytoplasmic membrane-bounded vesicle (GO:0016023);; Molecular Function: ADP binding (GO:0043531);;	Disease resistance protein RPM1 OS=Arabidopsis thaliana GN=RPM1 PE=1 SV=1	Os06g0287000 protein OS=Oryza sativa subsp. japonica GN=Os06g0287000 PE=4 SV=1	Os06g0287000 [Oryza sativa Japonica Group]
OS06G0500700	LOC_Os06g30500	cytochrome P450, putative, expressed	-2.0811	Down	Molecular Function: iron ion binding (GO:0005506);; Cellular Component: membrane (GO:0016020);; Cellular Component: cytoplasmic membrane-bounded vesicle (GO:0016023);; Molecular Function: oxidoreductase activity, acting on paired donors, with incorporation or reduction of molecular oxygen, NAD(P)H as one donor, and incorporation of one atom of oxygen (GO:0016709);; Molecular Function: heme bindin…	Premnaspirodiene oxygenase OS=Hyoscyamus muticus GN=CYP71D55 PE=1 SV=1	Os06g0500700 protein OS=Oryza sativa subsp. japonica GN=Os06g0500700 PE=2 SV=1	PREDICTED: premnaspirodiene oxygenase [Oryza sativa Japonica Group]
OS08G0104600	LOC_Os08g01380	2Fe-2S iron-sulfur cluster binding domain containing protein, expressed	-2.07185	Down	Molecular Function: electron carrier activity (GO:0009055);; Cellular Component: chloroplast (GO:0009507);; Biological Process: electron transport chain (GO:0022900);; Molecular Function: metal ion binding (GO:0046872);; Molecular Function: 2 iron, 2 sulfur cluster binding (GO:0051537);;	Ferredoxin-1, chloroplastic OS=Oryza sativa subsp. japonica GN=ADI1 PE=1 SV=1	Uncharacterized protein OS=Oryza barthii PE=4 SV=1	anti-disease protein 1 [Oryza sativa]
OS04G0528651	--	--	-2.07068	Down	--	Uncharacterized protein At1g65710 OS=Arabidopsis thaliana GN=At1g65710 PE=2 SV=1	OSIGBa0115K01-H0319F09.22 protein OS=Oryza sativa GN=OSIGBa0115K01-H0319F09.22 PE=4 SV=1	OSIGBa0115K01-H0319F09.22 [Oryza sativa Indica Group]
OS11G0111800	LOC_Os11g02054	ACT domain containing protein, expressed	-2.07068	Down	--	--	Putative uncharacterized protein OS=Oryza sativa subsp. indica GN=OsI_37203 PE=4 SV=1	PREDICTED: uncharacterized protein LOC4349582 isoform X1 [Oryza sativa Japonica Group]
OS06G0129900	LOC_Os06g03930	cytochrome P450 86A1, putative, expressed	-2.07068	Down	Molecular Function: monooxygenase activity (GO:0004497);; Molecular Function: iron ion binding (GO:0005506);; Cellular Component: integral component of membrane (GO:0016021);; Molecular Function: oxidoreductase activity, acting on paired donors, with incorporation or reduction of molecular oxygen (GO:0016705);; Molecular Function: heme binding (GO:0020037);; Biological Process: oxidation-reductio…	Cytochrome P450 704C1 OS=Pinus taeda GN=CYP704C1 PE=2 SV=1	Putative uncharacterized protein OS=Oryza sativa subsp. indica GN=OsI_21481 PE=3 SV=1	Os06g0129900, partial [Oryza sativa Japonica Group]
OS01G0111600	LOC_Os01g02120	osMFT2 MFT-Like2 homologous to Mother of FT and TFL1 gene; contains Pfam profile PF01161: Phosphatidylethanolamine-binding protein, expressed	-2.06537	Down	--	Protein MOTHER of FT and TF 1 OS=Arabidopsis thaliana GN=MFT PE=1 SV=1	Uncharacterized protein OS=Oryza rufipogon PE=4 SV=1	hypothetical protein OsI_06032 [Oryza sativa Indica Group]
OS04G0581100	LOC_Os04g49210	naringenin,2-oxoglutarate 3-dioxygenase, putative, expressed	-2.06462	Down	Molecular Function: oxidoreductase activity (GO:0016491);; Molecular Function: metal ion binding (GO:0046872);; Biological Process: oxidation-reduction process (GO:0055114);;	Protein DMR6-LIKE OXYGENASE 1 OS=Arabidopsis thaliana GN=DLO1 PE=1 SV=1	OSJNBa0064M23.15 protein OS=Oryza sativa subsp. japonica GN=OSJNBa0064M23.15 PE=2 SV=2	H0303A11-B0406H05.3 [Oryza sativa Indica Group]
OS03G0661300	LOC_Os03g45920	tubulin/FtsZ domain containing protein, putative, expressed	-2.05624	Down	Molecular Function: GTPase activity (GO:0003924);; Molecular Function: structural constituent of cytoskeleton (GO:0005200);; Molecular Function: GTP binding (GO:0005525);; Cellular Component: cytoplasm (GO:0005737);; Cellular Component: microtubule (GO:0005874);; Biological Process: microtubule-based process (GO:0007017);; Biological Process: metabolic process (GO:0008152);;	Tubulin beta-8 chain OS=Oryza sativa subsp. japonica GN=TUBB8 PE=2 SV=1	Uncharacterized protein OS=Oryza nivara PE=3 SV=1	PREDICTED: tubulin beta-8 chain-like [Oryza brachyantha]
OS01G0154600	LOC_Os01g06150	expressed protein	-2.05624	Down	Cellular Component: integral component of membrane (GO:0016021);; Cellular Component: cytoplasmic membrane-bounded vesicle (GO:0016023);;	--	Os01g0154600 protein OS=Oryza sativa subsp. japonica GN=P0011G08.4 PE=2 SV=1	hypothetical protein OsI_00458 [Oryza sativa Indica Group]
OS01G0116900	LOC_Os01g02750	protein kinase domain containing protein, expressed	-2.05583	Down	Molecular Function: protein serine/threonine kinase activity (GO:0004674);; Molecular Function: protein tyrosine kinase activity (GO:0004713);; Molecular Function: ATP binding (GO:0005524);; Biological Process: protein phosphorylation (GO:0006468);; Cellular Component: integral component of membrane (GO:0016021);; Cellular Component: cytoplasmic membrane-bounded vesicle (GO:0016023);;	Probable receptor-like protein kinase At5g39030 OS=Arabidopsis thaliana GN=At5g39030 PE=2 SV=1	Os01g0116900 protein OS=Oryza sativa subsp. japonica GN=Os01g0116900 PE=4 SV=1	Os01g0116900 [Oryza sativa Japonica Group]
OS05G0459400	LOC_Os05g38480	kinesin motor domain containing protein, putative, expressed	-2.05514	Down	Molecular Function: DNA binding (GO:0003677);; Molecular Function: microtubule motor activity (GO:0003777);; Molecular Function: ATP binding (GO:0005524);; Cellular Component: kinesin complex (GO:0005871);; Cellular Component: microtubule (GO:0005874);; Biological Process: regulation of DNA replication (GO:0006275);; Biological Process: DNA repair (GO:0006281);; Biological Process: microtubule-ba…	Kinesin-like protein KIF22-B OS=Xenopus laevis GN=kif22-b PE=2 SV=2	Kinesin-like protein OS=Oryza rufipogon PE=3 SV=1	hypothetical protein OsI_20222 [Oryza sativa Indica Group]
OS04G0522100	LOC_Os04g44130	DEF12 - Defensin and Defensin-like DEFL family, expressed	-2.05208	Down	Cellular Component: cytoplasmic membrane-bounded vesicle (GO:0016023);; Biological Process: killing of cells of other organism (GO:0031640);; Biological Process: defense response to fungus (GO:0050832);;	Defensin-like protein P322 OS=Solanum tuberosum PE=2 SV=1	Uncharacterized protein OS=Oryza meridionalis PE=4 SV=1	PREDICTED: defensin Tk-AMP-D1-like [Oryza sativa Japonica Group]
OS07G0663700	LOC_Os07g46846	sex determination protein tasselseed-2, putative, expressed	-2.05062	Down	Cellular Component: mitochondrion (GO:0005739);; Cellular Component: membrane (GO:0016020);; Molecular Function: oxidoreductase activity (GO:0016491);; Biological Process: oxidation-reduction process (GO:0055114);;	Short-chain dehydrogenase reductase 5 OS=Arabidopsis thaliana GN=SDR5 PE=3 SV=1	Os07g0663700 protein (Fragment) OS=Oryza sativa subsp. japonica GN=Os07g0663700 PE=4 SV=1	Os07g0663700, partial [Oryza sativa Japonica Group]
OS05G0372866	--	--	-2.04652	Down	Cellular Component: integral component of membrane (GO:0016021);;	--	Os05g0372866 protein OS=Oryza sativa subsp. japonica GN=Os05g0372866 PE=4 SV=1	Os05g0372866 [Oryza sativa Japonica Group]
OS11G0282700	LOC_Os11g17954	transposon protein, putative, Pong sub-class, expressed	-2.04427	Down	Molecular Function: glutathione transferase activity (GO:0004364);; Cellular Component: cytoplasm (GO:0005737);; Biological Process: glutathione metabolic process (GO:0006749);;	Glutathione S-transferase T3 OS=Arabidopsis thaliana GN=GSTT3 PE=2 SV=1	Os11g0282700 protein OS=Oryza sativa subsp. japonica GN=Os11g0282700 PE=2 SV=1	hypothetical protein OsJ_33636 [Oryza sativa Japonica Group]
Trans_newGene_1735	--	--	-2.04228	Down	Molecular Function: RNA-directed DNA polymerase activity (GO:0003964);; Biological Process: RNA-dependent DNA replication (GO:0006278);; Cellular Component: integral component of membrane (GO:0016021);;	--	--	unknown protein [Oryza sativa Japonica Group]
OS01G0630300	LOC_Os01g43950	expressed protein	-2.04045	Down	Molecular Function: protein dimerization activity (GO:0046983);;	Transcription factor IBH1 OS=Oryza sativa subsp. japonica GN=IBH1 PE=1 SV=2	Os01g0630300 protein OS=Oryza sativa subsp. japonica GN=OSJNBb0035I14.13 PE=4 SV=1	hypothetical protein OsI_02951 [Oryza sativa Indica Group]
OS05G0454200	LOC_Os05g38000	ATROPGEF7/ROPGEF7, putative, expressed	-2.03913	Down	Molecular Function: Rho guanyl-nucleotide exchange factor activity (GO:0005089);; Biological Process: positive regulation of GTPase activity (GO:0043547);;	Rop guanine nucleotide exchange factor 7 OS=Arabidopsis thaliana GN=ROPGEF7 PE=1 SV=1	Os05g0454200 protein OS=Oryza sativa subsp. japonica GN=OJ1126_D01.12 PE=4 SV=1	hypothetical protein OsI_20179 [Oryza sativa Indica Group]
OS11G0576400	LOC_Os11g36790	OsFBO6 - F-box and other domain containing protein, expressed	-2.03913	Down	Molecular Function: DNA binding (GO:0003677);; Molecular Function: protein dimerization activity (GO:0046983);;	--	Os11g0576400 protein OS=Oryza sativa subsp. japonica GN=Os11g0576400 PE=4 SV=1	Os11g0576400 [Oryza sativa Japonica Group]
OS01G0348800	LOC_Os01g24700	expressed protein	-2.03876	Down	Molecular Function: carbohydrate binding (GO:0030246);;	Salt stress-induced protein OS=Oryza sativa subsp. japonica GN=SALT PE=2 SV=1	Os01g0348800 protein (Fragment) OS=Oryza sativa subsp. japonica GN=Os01g0348800 PE=4 SV=1	hypothetical protein OsJ_01681 [Oryza sativa Japonica Group]
OS04G0107600	LOC_Os04g01690	pyridoxal-dependent decarboxylase protein, putative, expressed	-2.03313	Down	Biological Process: arginine catabolic process (GO:0006527);; Biological Process: spermidine biosynthetic process (GO:0008295);; Molecular Function: arginine decarboxylase activity (GO:0008792);; Biological Process: putrescine biosynthetic process from arginine (GO:0033388);;	Arginine decarboxylase 2 OS=Oryza sativa subsp. japonica GN=ADC2 PE=1 SV=2	Arginine decarboxylase OS=Oryza sativa subsp. japonica GN=Os04g0107600 PE=3 SV=1	arginine decarboxylase 2 [Oryza sativa Japonica Group]
OS08G0556900	LOC_Os08g44270	vignain precursor, putative, expressed	-2.03265	Down	Cellular Component: plant-type vacuole (GO:0000325);; Molecular Function: cysteine-type endopeptidase activity (GO:0004197);; Cellular Component: extracellular space (GO:0005615);; Cellular Component: lysosome (GO:0005764);; Cellular Component: endoplasmic reticulum (GO:0005783);; Cellular Component: plant-type cell wall (GO:0009505);; Biological Process: pollen development (GO:0009555);; Biologi…	KDEL-tailed cysteine endopeptidase CEP1 OS=Arabidopsis thaliana GN=CEP1 PE=2 SV=1	Os08g0556900 protein OS=Oryza sativa subsp. japonica GN=Os08g0556900 PE=3 SV=1	Os08g0556900 [Oryza sativa Japonica Group]
OS11G0227200	LOC_Os11g12000	NBS-LRR disease resistance protein, putative, expressed	-2.03265	Down	Molecular Function: ATP binding (GO:0005524);; Biological Process: apoptotic process (GO:0006915);; Biological Process: defense response (GO:0006952);; Molecular Function: ADP binding (GO:0043531);;	Disease resistance protein RPM1 OS=Arabidopsis thaliana GN=RPM1 PE=1 SV=1	NBS-LRR disease resistance protein, putative, expressed OS=Oryza sativa subsp. japonica GN=Os11g0227200 PE=4 SV=1	PREDICTED: disease resistance protein RPM1 isoform X1 [Oryza sativa Japonica Group]
OS02G0816200	LOC_Os02g57110	GDSL-like lipase/acylhydrolase, putative, expressed	-2.02708	Down	Molecular Function: electron carrier activity (GO:0009055);; Molecular Function: protein disulfide oxidoreductase activity (GO:0015035);; Cellular Component: cytoplasmic membrane-bounded vesicle (GO:0016023);; Molecular Function: hydrolase activity, acting on ester bonds (GO:0016788);; Biological Process: cell redox homeostasis (GO:0045454);; Biological Process: oxidation-reduction process (GO:00…	GDSL esterase/lipase At5g33370 OS=Arabidopsis thaliana GN=At5g33370 PE=2 SV=1	Os02g0816200 protein OS=Oryza sativa subsp. japonica GN=P0643F09.14 PE=2 SV=1	hypothetical protein OsI_09436 [Oryza sativa Indica Group]
OS03G0640000	LOC_Os03g43880	PLA IIIA/PLP7, putative, expressed	-2.02648	Down	Biological Process: lipid catabolic process (GO:0016042);; Molecular Function: hydrolase activity (GO:0016787);;	Patatin-like protein 3 OS=Oryza sativa subsp. japonica GN=PLP3 PE=3 SV=1	Patatin OS=Oryza rufipogon PE=3 SV=1	hypothetical protein OsI_12764 [Oryza sativa Indica Group]
OS05G0578600	LOC_Os05g50260	polygalacturonase, putative, expressed	-2.02476	Down	Molecular Function: polygalacturonase activity (GO:0004650);; Cellular Component: extracellular region (GO:0005576);; Cellular Component: mitochondrion (GO:0005739);; Biological Process: carbohydrate metabolic process (GO:0005975);; Biological Process: cell wall organization (GO:0071555);;	Polygalacturonase At1g48100 OS=Arabidopsis thaliana GN=At1g48100 PE=2 SV=1	Uncharacterized protein OS=Oryza sativa subsp. japonica GN=OsJ_19662 PE=3 SV=1	PREDICTED: polygalacturonase At1g48100 [Oryza sativa Japonica Group]
OS12G0555500	LOC_Os12g36880	pathogenesis-related Bet v I family protein, putative, expressed	-2.02423	Down	Biological Process: defense response (GO:0006952);; Biological Process: response to biotic stimulus (GO:0009607);;	Major allergen Mal d 1 OS=Malus domestica GN=MALD1 PE=1 SV=2	Uncharacterized protein OS=Oryza rufipogon PE=3 SV=1	pathogenesis-related protein PR-10a [Oryza sativa Indica Group]
OS11G0128400	LOC_Os11g03430	CDC45B - Putative DNA replication initiation protein, expressed	-2.02156	Down	Biological Process: double-strand break repair via break-induced replication (GO:0000727);; Molecular Function: chromatin binding (GO:0003682);; Molecular Function: DNA replication origin binding (GO:0003688);; Molecular Function: single-stranded DNA binding (GO:0003697);; Cellular Component: nuclear pre-replicative complex (GO:0005656);; Biological Process: pre-replicative complex assembly invol…	Cell division control protein 45 homolog OS=Dictyostelium discoideum GN=cdc45 PE=3 SV=1	CDC45-like protein, expressed OS=Oryza sativa subsp. japonica GN=Os11g0128400 PE=2 SV=1	PREDICTED: cell division control protein 45 homolog [Oryza brachyantha]
OS02G0155300	--	--	-2.02149	Down	Molecular Function: protein serine/threonine kinase activity (GO:0004674);; Molecular Function: ATP binding (GO:0005524);; Biological Process: protein phosphorylation (GO:0006468);; Cellular Component: integral component of membrane (GO:0016021);; Cellular Component: cytoplasmic membrane-bounded vesicle (GO:0016023);;	--	Uncharacterized protein OS=Oryza rufipogon PE=4 SV=1	PREDICTED: uncharacterized protein LOC4328347 isoform X3 [Oryza sativa Japonica Group]
OS01G0546400	LOC_Os01g36580	auxin-induced protein 5NG4, putative, expressed	-2.02133	Down	Cellular Component: plasma membrane (GO:0005886);; Cellular Component: integral component of membrane (GO:0016021);; Molecular Function: transmembrane transporter activity (GO:0022857);; Biological Process: transmembrane transport (GO:0055085);;	WAT1-related protein At5g64700 OS=Arabidopsis thaliana GN=At5g64700 PE=2 SV=1	Os01g0546400 protein OS=Oryza sativa subsp. japonica GN=OSJNBa0026J14.16 PE=4 SV=1	PREDICTED: WAT1-related protein At5g64700-like [Oryza brachyantha]
OS04G0301500	LOC_Os04g23550	basic helix-loop-helix family protein, putative, expressed	-2.01851	Down	Cellular Component: nucleus (GO:0005634);; Molecular Function: protein dimerization activity (GO:0046983);;	Transcription factor bHLH35 OS=Arabidopsis thaliana GN=BHLH35 PE=2 SV=1	Uncharacterized protein OS=Oryza rufipogon PE=4 SV=1	H0215E01.1 [Oryza sativa Indica Group]
OS01G0273100	LOC_Os01g16650	ubiquitin-conjugating enzyme, putative, expressed	-2.01535	Down	Biological Process: protein polyubiquitination (GO:0000209);; Molecular Function: ATP binding (GO:0005524);; Cellular Component: nucleus (GO:0005634);; Cellular Component: cytoplasm (GO:0005737);; Biological Process: regulation of mitotic metaphase/anaphase transition (GO:0030071);; Biological Process: anaphase-promoting complex-dependent proteasomal ubiquitin-dependent protein catabolic process …	Ubiquitin-conjugating enzyme E2 19 OS=Arabidopsis thaliana GN=UBC19 PE=1 SV=1	Uncharacterized protein OS=Oryza nivara PE=3 SV=1	unnamed protein product [Triticum aestivum]
OS10G0346300	LOC_Os10g20610	laccase-15 precursor, putative, expressed	-2.00844	Down	Molecular Function: copper ion binding (GO:0005507);; Cellular Component: cytoplasmic membrane-bounded vesicle (GO:0016023);; Molecular Function: oxidoreductase activity, oxidizing metal ions (GO:0016722);; Biological Process: lignin catabolic process (GO:0046274);; Cellular Component: apoplast (GO:0048046);; Molecular Function: hydroquinone:oxygen oxidoreductase activity (GO:0052716);; Biologica…	Laccase-15 OS=Oryza sativa subsp. japonica GN=LAC15 PE=2 SV=1	Os10g0346300 protein OS=Oryza sativa subsp. japonica GN=Os10g0346300 PE=4 SV=1	Putative laccase [Oryza sativa Japonica Group]
OS02G0807900	LOC_Os02g56380	OsWAK21 - OsWAK receptor-like cytoplasmic kinase OsWAK-RLCK, expressed	-2.00565	Down	Molecular Function: protein serine/threonine kinase activity (GO:0004674);; Molecular Function: calcium ion binding (GO:0005509);; Molecular Function: ATP binding (GO:0005524);; Biological Process: protein phosphorylation (GO:0006468);; Cellular Component: integral component of membrane (GO:0016021);; Cellular Component: cytoplasmic membrane-bounded vesicle (GO:0016023);; Molecular Function: poly…	Wall-associated receptor kinase 2 OS=Arabidopsis thaliana GN=WAK2 PE=1 SV=1	Uncharacterized protein OS=Oryza sativa subsp. japonica GN=OsJ_08798 PE=3 SV=1	PREDICTED: wall-associated receptor kinase 2 [Oryza sativa Japonica Group]
OS07G0119600	LOC_Os07g02820	expressed protein	-2.00498	Down	--	--	Os07g0119600 protein OS=Oryza sativa subsp. japonica GN=Os07g0119600 PE=4 SV=1	Os07g0119600 [Oryza sativa Japonica Group]
OS04G0472333	--	--	-2.00488	Down	Biological Process: lipid metabolic process (GO:0006629);; Molecular Function: glycerophosphodiester phosphodiesterase activity (GO:0008889);; Cellular Component: cytoplasmic membrane-bounded vesicle (GO:0016023);;	Glycerophosphodiester phosphodiesterase GDPDL7 OS=Arabidopsis thaliana GN=GDPDL7 PE=2 SV=1	Os04g0472333 protein OS=Oryza sativa subsp. japonica GN=Os04g0472333 PE=4 SV=1	Os04g0472333 [Oryza sativa Japonica Group]
OS11G0307500	LOC_Os11g20170	expressed protein	-2.00392	Down	--	--	Expressed protein OS=Oryza sativa subsp. japonica GN=Os11g0307500 PE=4 SV=1	hypothetical protein OsI_35907 [Oryza sativa Indica Group]
OS05G0314700	LOC_Os05g25040	expressed protein	-2.00253	Down	Biological Process: DNA repair (GO:0006281);; Biological Process: cell cycle process (GO:0022402);; Biological Process: single-organism organelle organization (GO:1902589);;	--	Os05g0314700 protein OS=Oryza sativa subsp. japonica GN=Os05g0314700 PE=2 SV=1	hypothetical protein OsI_19427 [Oryza sativa Indica Group]
OS10G0374700	LOC_Os10g22869	expressed protein	-2.00253	Down	--	--	Os10g0374700 protein (Fragment) OS=Oryza sativa subsp. japonica GN=Os10g0374700 PE=4 SV=1	Os10g0374700, partial [Oryza sativa Japonica Group]
OS06G0507200	LOC_Os06g31070	PROLM24 - Prolamin precursor, expressed	-1.99916	Down	Molecular Function: serine-type endopeptidase inhibitor activity (GO:0004867);; Cellular Component: plastid (GO:0009536);; Cellular Component: cytoplasmic membrane-bounded vesicle (GO:0016023);; Molecular Function: nutrient reservoir activity (GO:0045735);;	Prolamin PPROL 17D OS=Oryza sativa subsp. japonica GN=Os12g0269200 PE=2 SV=2	Os06g0507200 protein OS=Oryza sativa subsp. japonica GN=P0561B08.15 PE=2 SV=1	PREDICTED: prolamin PPROL 17D-like [Oryza sativa Japonica Group]
OS02G0285300	LOC_Os02g18410	salt stress root protein RS1, putative, expressed	-1.99514	Down	Cellular Component: cytoplasmic membrane-bounded vesicle (GO:0016023);; Cellular Component: anchored component of plasma membrane (GO:0046658);; Biological Process: cellular response to stimulus (GO:0051716);;	Plasma membrane-associated cation-binding protein 1 OS=Arabidopsis thaliana GN=PCAP1 PE=1 SV=1	Uncharacterized protein OS=Oryza meridionalis PE=4 SV=1	hypothetical protein OsI_06772 [Oryza sativa Indica Group]
OS07G0298900	LOC_Os07g20340	heavy metal-associated domain containing protein, expressed	-1.99375	Down	Cellular Component: cytoplasm (GO:0005737);; Biological Process: metal ion transport (GO:0030001);; Molecular Function: transition metal ion binding (GO:0046914);; Biological Process: cellular transition metal ion homeostasis (GO:0046916);;	--	Os07g0298900 protein OS=Oryza sativa subsp. japonica GN=B1032F05.3 PE=4 SV=1	PREDICTED: uncharacterized protein LOC4342974 [Oryza sativa Japonica Group]
OS07G0417200	LOC_Os07g23430	fatty acid desaturase, putative, expressed	-1.99237	Down	Biological Process: lipid metabolic process (GO:0006629);; Cellular Component: integral component of membrane (GO:0016021);; Molecular Function: oxidoreductase activity, acting on paired donors, with oxidation of a pair of donors resulting in the reduction of molecular oxygen to two molecules of water (GO:0016717);; Molecular Function: omega-6 fatty acid desaturase activity (GO:0045485);; Biologi…	Fatty acid desaturase DES2 OS=Sorghum bicolor GN=DES2 PE=2 SV=1	Uncharacterized protein OS=Oryza glaberrima PE=4 SV=1	PREDICTED: fatty acid desaturase DES2 [Oryza sativa Japonica Group]
OS02G0193600	LOC_Os02g10020	Mad3/BUB1 homology region 1 domain containing protein, expressed	-1.9902	Down	Biological Process: mitotic spindle assembly checkpoint (GO:0007094);;	Mitotic spindle checkpoint protein BUBR1 OS=Arabidopsis thaliana GN=BUBR1 PE=1 SV=2	Os02g0193600 protein OS=Oryza sativa subsp. japonica GN=P0437H03.124 PE=2 SV=1	hypothetical protein OsI_06209 [Oryza sativa Indica Group]
OS01G0555200	LOC_Os01g37470	asp/Glu racemase, putative, expressed	-1.98734	Down	Biological Process: peptidoglycan biosynthetic process (GO:0009252);; Cellular Component: chloroplast (GO:0009507);; Molecular Function: amino-acid racemase activity (GO:0047661);;	Aspartate racemase OS=Pyrococcus horikoshii (strain ATCC 700860 / DSM 12428 / JCM 9974 / NBRC 100139 / OT-3) GN=PH0670 PE=1 SV=1	Uncharacterized protein OS=Oryza glaberrima PE=4 SV=1	hypothetical protein OsI_02398 [Oryza sativa Indica Group]
OS08G0300333	--	--	-1.98693	Down	Molecular Function: voltage-gated chloride channel activity (GO:0005247);; Biological Process: chloride transport (GO:0006821);; Cellular Component: integral component of membrane (GO:0016021);;	Putative chloride channel-like protein CLC-g OS=Arabidopsis thaliana GN=CBSCLC6 PE=3 SV=2	Chloride channel protein OS=Oryza rufipogon PE=3 SV=1	PREDICTED: putative chloride channel-like protein CLC-g [Oryza sativa Japonica Group]
OS03G0114000	LOC_Os03g02290	kinesin motor domain containing protein, putative, expressed	-1.98579	Down	Molecular Function: microtubule motor activity (GO:0003777);; Molecular Function: ATP binding (GO:0005524);; Cellular Component: kinesin complex (GO:0005871);; Cellular Component: microtubule (GO:0005874);; Biological Process: microtubule-based movement (GO:0007018);; Molecular Function: microtubule binding (GO:0008017);; Biological Process: metabolic process (GO:0008152);; Molecular Function: AT…	Kinesin KP1 OS=Arabidopsis thaliana GN=KP1 PE=1 SV=2	Kinesin-like protein (Fragment) OS=Oryza sativa subsp. japonica GN=Os03g0114000 PE=3 SV=1	PREDICTED: kinesin heavy chain isoform X2 [Oryza sativa Japonica Group]
OS03G0431100	LOC_Os03g31679	annexin A7, putative, expressed	-1.98516	Down	Cellular Component: integral component of membrane (GO:0016021);;	--	Os03g0431100 protein (Fragment) OS=Oryza sativa subsp. japonica GN=Os03g0431100 PE=4 SV=1	Os03g0431100, partial [Oryza sativa Japonica Group]
OS11G0102301	--	--	-1.98427	Down	Molecular Function: phosphorelay sensor kinase activity (GO:0000155);; Biological Process: phosphorelay signal transduction system (GO:0000160);; Molecular Function: protein serine/threonine kinase activity (GO:0004674);; Molecular Function: ATP binding (GO:0005524);; Cellular Component: cytoplasm (GO:0005737);; Cellular Component: plasma membrane (GO:0005886);; Biological Process: regulation of …	Phototropin-1B OS=Oryza sativa subsp. japonica GN=PHOT1B PE=1 SV=2	Os11g0102301 protein (Fragment) OS=Oryza sativa subsp. japonica GN=Os11g0102301 PE=4 SV=1	Os11g0102301, partial [Oryza sativa Japonica Group]
OS07G0639400	LOC_Os07g44590	peroxidase precursor, putative, expressed	-1.98008	Down	Molecular Function: peroxidase activity (GO:0004601);; Cellular Component: extracellular region (GO:0005576);; Biological Process: response to oxidative stress (GO:0006979);; Cellular Component: plant-type cell wall (GO:0009505);; Biological Process: plant-type cell wall organization (GO:0009664);; Cellular Component: cytoplasmic membrane-bounded vesicle (GO:0016023);; Molecular Function: heme bi…	Peroxidase 2 OS=Zea mays GN=PER2 PE=2 SV=1	Peroxidase OS=Oryza sativa subsp. indica GN=OsI_27041 PE=3 SV=1	hypothetical protein OsI_27041 [Oryza sativa Indica Group]
OS02G0175000	LOC_Os02g07830	OsHKT1;3 - Na+ transporter, expressed	-1.97991	Down	Cellular Component: plasma membrane (GO:0005886);; Biological Process: response to salt stress (GO:0009651);; Molecular Function: sodium ion transmembrane transporter activity (GO:0015081);; Cellular Component: integral component of membrane (GO:0016021);; Biological Process: sodium ion transmembrane transport (GO:0035725);;	Probable cation transporter HKT6 OS=Oryza sativa subsp. japonica GN=HKT6 PE=2 SV=1	Os02g0175000 protein OS=Oryza sativa subsp. japonica GN=Os02g0175000 PE=4 SV=1	RecName: Full=Probable cation transporter HKT6; Short=OsHKT6
OS11G0532200	LOC_Os11g32780	expressed protein	-1.97785	Down	--	--	Os11g0532200 protein (Fragment) OS=Oryza sativa subsp. japonica GN=Os11g0532200 PE=4 SV=1	Os11g0532200, partial [Oryza sativa Japonica Group]
OS02G0102300	LOC_Os02g01220	rhodanese-like domain containing protein, putative, expressed	-1.97561	Down	--	Rhodanese-like domain-containing protein 19, mitochondrial OS=Arabidopsis thaliana GN=STR19 PE=2 SV=1	Os02g0102300 protein OS=Oryza sativa subsp. japonica GN=Os02g0102300 PE=4 SV=1	PREDICTED: thiosulfate sulfurtransferase 18 isoform X1 [Oryza sativa Japonica Group]
OS08G0388900	LOC_Os08g29910	prenyltransferase, putative	-1.97561	Down	Molecular Function: prenyltransferase activity (GO:0004659);; Cellular Component: mitochondrion (GO:0005739);; Biological Process: ubiquinone biosynthetic process (GO:0006744);; Cellular Component: integral component of membrane (GO:0016021);;	4-hydroxybenzoate polyprenyltransferase, mitochondrial OS=Arabidopsis thaliana GN=PPT1 PE=2 SV=1	Os08g0388900 protein OS=Oryza sativa subsp. japonica GN=Os08g0388900 PE=3 SV=1	PREDICTED: 4-hydroxybenzoate polyprenyltransferase, mitochondrial [Oryza sativa Japonica Group]
OS10G0413400	LOC_Os10g27330	glycerol-3-phosphate acyltransferase, putative, expressed	-1.97368	Down	Biological Process: cutin biosynthetic process (GO:0010143);; Cellular Component: integral component of membrane (GO:0016021);; Biological Process: dephosphorylation (GO:0016311);; Molecular Function: phosphatase activity (GO:0016791);; Molecular Function: glycerol-3-phosphate 2-O-acyltransferase activity (GO:0090447);;	Glycerol-3-phosphate 2-O-acyltransferase 6 OS=Arabidopsis thaliana GN=GPAT6 PE=1 SV=1	Os10g0413400 protein OS=Oryza sativa subsp. japonica GN=Os10g0413400 PE=4 SV=1	Os10g0413400 [Oryza sativa Japonica Group]
OS01G0849100	LOC_Os01g62990	ATROPGEF7/ROPGEF7, putative, expressed	-1.96795	Down	Molecular Function: Rho guanyl-nucleotide exchange factor activity (GO:0005089);; Molecular Function: kinase activity (GO:0016301);; Biological Process: phosphorylation (GO:0016310);; Biological Process: positive regulation of GTPase activity (GO:0043547);;	Rop guanine nucleotide exchange factor 7 OS=Arabidopsis thaliana GN=ROPGEF7 PE=1 SV=1	Uncharacterized protein OS=Oryza glaberrima PE=4 SV=1	hypothetical protein OsI_04439 [Oryza sativa Indica Group]
OS07G0250900	LOC_Os07g14700	harpin-induced protein 1 domain containing protein, expressed	-1.96648	Down	Molecular Function: signal transducer activity (GO:0004871);; Biological Process: defense response (GO:0006952);; Biological Process: signal transduction (GO:0007165);; Cellular Component: plasmodesma (GO:0009506);; Cellular Component: integral component of membrane (GO:0016021);; Cellular Component: anchored component of plasma membrane (GO:0046658);;	--	Os07g0250900 protein OS=Oryza sativa subsp. japonica GN=OSJNBb0056I06.113 PE=2 SV=1	hypothetical protein OsI_25535 [Oryza sativa Indica Group]
OS12G0572000	LOC_Os12g38400	MYB family transcription factor, putative, expressed	-1.96367	Down	Cellular Component: condensed chromosome (GO:0000793);; Molecular Function: DNA binding (GO:0003677);; Molecular Function: sequence-specific DNA binding transcription factor activity (GO:0003700);; Cellular Component: nucleolus (GO:0005730);; Cellular Component: mitochondrion (GO:0005739);; Biological Process: asymmetric cell division (GO:0008356);; Biological Process: response to virus (GO:00096…	Protein rough sheath 2 homolog OS=Oryza sativa subsp. japonica GN=RS2 PE=2 SV=1	Os12g0572000 protein OS=Oryza sativa subsp. japonica GN=Os12g0572000 PE=4 SV=1	Os12g0572000 [Oryza sativa Japonica Group]
OS08G0546900	LOC_Os08g43350	NC domain-containing protein, putative, expressed	-1.95883	Down	Cellular Component: mitochondrion (GO:0005739);; Cellular Component: integral component of membrane (GO:0016021);;	--	Os08g0546900 protein (Fragment) OS=Oryza sativa subsp. japonica GN=Os08g0546900 PE=4 SV=1	Os08g0546900, partial [Oryza sativa Japonica Group]
OS05G0531400	LOC_Os05g45480	POEI45 - Pollen Ole e I allergen and extensin family protein precursor, expressed	-1.95629	Down	Cellular Component: cytoplasmic membrane-bounded vesicle (GO:0016023);;	Non-classical arabinogalactan protein 31 OS=Arabidopsis thaliana GN=AGP31 PE=1 SV=1	Uncharacterized protein OS=Oryza sativa subsp. japonica GN=OsJ_19312 PE=4 SV=1	hypothetical protein OsJ_19312 [Oryza sativa Japonica Group]
OS06G0726800	LOC_Os06g51110	cyclin, putative, expressed	-1.95591	Down	Cellular Component: nucleus (GO:0005634);; Biological Process: mitotic nuclear division (GO:0007067);; Biological Process: cell division (GO:0051301);;	Cyclin-B2-2 OS=Oryza sativa subsp. japonica GN=CYCB2-2 PE=1 SV=1	Uncharacterized protein OS=Oryza glaberrima PE=3 SV=1	cyclin [Oryza sativa Indica Group]
OS08G0221300	--	--	-1.95555	Down	--	--	Os08g0221300 protein (Fragment) OS=Oryza sativa subsp. japonica GN=Os08g0221300 PE=4 SV=1	Os08g0221300, partial [Oryza sativa Japonica Group]
OS02G0570800	LOC_Os02g36200	hypothetical protein	-1.95484	Down	Molecular Function: iron ion binding (GO:0005506);; Cellular Component: integral component of membrane (GO:0016021);; Cellular Component: cytoplasmic membrane-bounded vesicle (GO:0016023);; Biological Process: diterpenoid biosynthetic process (GO:0016102);; Molecular Function: heme binding (GO:0020037);; Molecular Function: ent-isokaurene C2-hydroxylase activity (GO:0036201);; Biological Process:…	Ent-cassadiene C2-hydroxylase OS=Oryza sativa subsp. japonica GN=CYP71Z7 PE=1 SV=1	Os02g0570800 protein OS=Oryza sativa subsp. japonica GN=Os02g0570800 PE=4 SV=1	Os02g0570800 [Oryza sativa Japonica Group]
OS02G0725000	LOC_Os02g49310	AGC_PVPK_like_kin82y.7 - ACG kinases include homologs to PKA, PKG and PKC, expressed	-1.95244	Down	Molecular Function: protein serine/threonine kinase activity (GO:0004674);; Molecular Function: ATP binding (GO:0005524);; Cellular Component: plasma membrane (GO:0005886);; Biological Process: protein phosphorylation (GO:0006468);; Cellular Component: plastid (GO:0009536);; Biological Process: intracellular signal transduction (GO:0035556);;	Protein kinase G11A OS=Oryza sativa subsp. indica GN=OsI_021818 PE=2 SV=1	Uncharacterized protein OS=Oryza rufipogon PE=4 SV=1	hypothetical protein OsI_08759 [Oryza sativa Indica Group]
OS03G0797800	LOC_Os03g58350	OsIAA14 - Auxin-responsive Aux/IAA gene family member, expressed	-1.95158	Down	Cellular Component: nucleus (GO:0005634);; Biological Process: regulation of transcription, DNA-templated (GO:0006355);; Biological Process: regulation of translation (GO:0006417);; Biological Process: auxin-activated signaling pathway (GO:0009734);; Molecular Function: protein dimerization activity (GO:0046983);;	Auxin-responsive protein IAA14 OS=Oryza sativa subsp. japonica GN=IAA14 PE=2 SV=1	Auxin-responsive protein OS=Oryza sativa subsp. japonica GN=Os03g0797800 PE=3 SV=1	RecName: Full=Auxin-responsive protein IAA14; AltName: Full=Indoleacetic acid-induced protein 14
OS04G0419600	LOC_Os04g34240	histone H3, putative, expressed	-1.95037	Down	Cellular Component: nucleosome (GO:0000786);; Molecular Function: DNA binding (GO:0003677);; Cellular Component: nucleus (GO:0005634);; Biological Process: cell proliferation (GO:0008283);; Cellular Component: plastid (GO:0009536);; Molecular Function: protein heterodimerization activity (GO:0046982);;	Histone H3.2 OS=Triticum aestivum PE=1 SV=2	Os04g0419600 protein OS=Oryza sativa subsp. japonica GN=Os04g0419600 PE=4 SV=1	PREDICTED: histone H3-like centromeric protein CSE4 [Oryza sativa Japonica Group]
OS05G0489900	LOC_Os05g41090	CAMK_CAMK_like_CG18020d.1 - CAMK includes calcium/calmodulin depedent protein kinases, expressed	-1.94951	Down	Molecular Function: calmodulin-dependent protein kinase activity (GO:0004683);; Molecular Function: calcium ion binding (GO:0005509);; Molecular Function: calmodulin binding (GO:0005516);; Molecular Function: ATP binding (GO:0005524);; Cellular Component: cytoplasm (GO:0005737);; Molecular Function: calcium-dependent protein serine/threonine kinase activity (GO:0009931);; Cellular Component: inte…	Calcium and calcium/calmodulin-dependent serine/threonine-protein kinase OS=Oryza sativa subsp. japonica GN=CCAMK PE=2 SV=1	Uncharacterized protein OS=Oryza nivara PE=4 SV=1	PREDICTED: protein KRI1 homolog [Setaria italica]
OS02G0106201	--	--	-1.9483	Down	Molecular Function: sucrose alpha-glucosidase activity (GO:0004575);; Biological Process: carbohydrate metabolic process (GO:0005975);; Cellular Component: integral component of membrane (GO:0016021);;	Beta-fructofuranosidase 1 OS=Zea mays GN=IVR1 PE=3 SV=1	Uncharacterized protein OS=Oryza nivara PE=3 SV=1	vacuolar acid invertase [Oryza sativa]
OS01G0931100	LOC_Os01g70550	heparan-alpha-glucosaminide N-acetyltransferase, putative, expressed	-1.94684	Down	Cellular Component: integral component of membrane (GO:0016021);; Biological Process: mRNA modification (GO:0016556);; Molecular Function: transferase activity (GO:0016740);;	Heparan-alpha-glucosaminide N-acetyltransferase OS=Mus musculus GN=Hgsnat PE=1 SV=2	Uncharacterized protein OS=Oryza barthii PE=4 SV=1	hypothetical protein OsJ_04649 [Oryza sativa Japonica Group]
OS02G0536300	LOC_Os02g33310	OsFBD7 - F-box and FBD domain containing protein	-1.94168	Down	--	F-box/FBD/LRR-repeat protein At1g13570 OS=Arabidopsis thaliana GN=At1g13570 PE=2 SV=1	Os02g0536300 protein OS=Oryza sativa subsp. japonica GN=Os02g0536300 PE=4 SV=1	PREDICTED: uncharacterized protein LOC107277579 isoform X1 [Oryza sativa Japonica Group]
OS01G0505600	LOC_Os01g32120	OsCML11 - Calmodulin-related calcium sensor protein, expressed	-1.94045	Down	Cellular Component: plant-type vacuole (GO:0000325);; Molecular Function: calcium ion binding (GO:0005509);; Biological Process: systemic acquired resistance, salicylic acid mediated signaling pathway (GO:0009862);; Biological Process: regulation of ion transport (GO:0043269);;	Probable calcium-binding protein CML11 OS=Oryza sativa subsp. japonica GN=CML11 PE=2 SV=1	Uncharacterized protein OS=Oryza rufipogon PE=4 SV=1	calmodulin [Zea mays]
OS04G0597800	LOC_Os04g50950	peptide transporter PTR2, putative, expressed	-1.939	Down	Molecular Function: transporter activity (GO:0005215);; Biological Process: transport (GO:0006810);; Cellular Component: integral component of membrane (GO:0016021);;	Protein NRT1/ PTR FAMILY 8.3 OS=Arabidopsis thaliana GN=NPF8.3 PE=1 SV=1	Uncharacterized protein OS=Oryza rufipogon PE=4 SV=1	nitrate transporter NRT1;2 [Oryza sativa Japonica Group]
OS07G0663750	--	--	-1.939	Down	Cellular Component: mitochondrion (GO:0005739);; Cellular Component: integral component of membrane (GO:0016021);; Molecular Function: oxidoreductase activity (GO:0016491);; Biological Process: oxidation-reduction process (GO:0055114);;	Short-chain dehydrogenase reductase 5 OS=Arabidopsis thaliana GN=SDR5 PE=3 SV=1	Putative uncharacterized protein OS=Oryza sativa subsp. indica GN=OsI_27228 PE=4 SV=1	Os07g0663700, partial [Oryza sativa Japonica Group]
OS01G0812100	LOC_Os01g59680	NHL25, putative, expressed	-1.93894	Down	Cellular Component: integral component of membrane (GO:0016021);;	--	Os01g0812100 protein (Fragment) OS=Oryza sativa subsp. japonica GN=Os01g0812100 PE=4 SV=1	Os01g0812100, partial [Oryza sativa Japonica Group]
OS01G0723800	LOC_Os01g52550	ABC transporter, ATP-binding protein, putative, expressed	-1.93769	Down	Molecular Function: ATP binding (GO:0005524);; Biological Process: drug transmembrane transport (GO:0006855);; Biological Process: metabolic process (GO:0008152);; Molecular Function: xenobiotic-transporting ATPase activity (GO:0008559);; Cellular Component: integral component of membrane (GO:0016021);; Biological Process: xenobiotic transport (GO:0042908);;	Putative ABC transporter B family member 8 OS=Arabidopsis thaliana GN=ABCB8 PE=5 SV=1	MDR-like ABC transporter OS=Oryza sativa subsp. japonica GN=mdr17 PE=4 SV=1	hypothetical protein OsI_03576 [Oryza sativa Indica Group]
OS07G0494800	LOC_Os07g31250	OsWAK69 - OsWAK receptor-like cytoplasmic kinase OsWAK-RLCK, expressed	-1.93769	Down	Molecular Function: protein serine/threonine kinase activity (GO:0004674);; Molecular Function: ATP binding (GO:0005524);; Biological Process: protein phosphorylation (GO:0006468);;	Putative wall-associated receptor kinase-like 16 OS=Arabidopsis thaliana GN=WAKL16 PE=3 SV=1	Os07g0494800 protein OS=Oryza sativa subsp. japonica GN=Os07g0494800 PE=3 SV=2	hypothetical protein OsJ_24319 [Oryza sativa Japonica Group]
OS06G0683925	--	--	-1.93632	Down	Cellular Component: cytoplasmic membrane-bounded vesicle (GO:0016023);;	--	Os06g0683900 protein OS=Oryza sativa subsp. japonica GN=P0009H10.14 PE=2 SV=1	hypothetical protein OsI_24217 [Oryza sativa Indica Group]
OS04G0680400	LOC_Os04g58390	allantoinase, putative, expressed	-1.93548	Down	Biological Process: allantoin catabolic process (GO:0000256);; Molecular Function: allantoinase activity (GO:0004038);; Molecular Function: ATP binding (GO:0005524);; Cellular Component: endoplasmic reticulum (GO:0005783);; Biological Process: purine nucleobase metabolic process (GO:0006144);; Biological Process: mismatch repair (GO:0006298);; Molecular Function: zinc ion binding (GO:0008270);; B…	Probable allantoinase OS=Oryza sativa subsp. japonica GN=ALN PE=2 SV=1	Os04g0680400 protein OS=Oryza sativa subsp. japonica GN=Os04g0680400 PE=4 SV=1	Os04g0680400 [Oryza sativa Japonica Group]
OS06G0351500	LOC_Os06g24404	GDSL-like lipase/acylhydrolase, putative, expressed	-1.93473	Down	Cellular Component: mitochondrion (GO:0005739);; Biological Process: metabolic process (GO:0008152);; Cellular Component: integral component of membrane (GO:0016021);; Cellular Component: cytoplasmic membrane-bounded vesicle (GO:0016023);; Molecular Function: hydrolase activity, acting on ester bonds (GO:0016788);;	GDSL esterase/lipase EXL1 OS=Arabidopsis thaliana GN=EXL1 PE=2 SV=1	Uncharacterized protein OS=Oryza barthii PE=4 SV=1	hypothetical protein OsI_22891 [Oryza sativa Indica Group]
OS07G0663800	LOC_Os07g46852	sex determination protein tasselseed-2, putative, expressed	-1.93416	Down	Cellular Component: mitochondrion (GO:0005739);; Cellular Component: membrane (GO:0016020);; Molecular Function: oxidoreductase activity (GO:0016491);; Biological Process: oxidation-reduction process (GO:0055114);;	(-)-isopiperitenol/(-)-carveol dehydrogenase, mitochondrial OS=Mentha piperita PE=1 SV=1	Os07g0663800 protein (Fragment) OS=Oryza sativa subsp. japonica GN=Os07g0663800 PE=3 SV=1	Os07g0663800, partial [Oryza sativa Japonica Group]
OS06G0631800	--	--	-1.93023	Down	--	--	Os06g0631800 protein OS=Oryza sativa subsp. japonica GN=P0505A04.5 PE=4 SV=1	Os12g0264650, partial [Oryza sativa Japonica Group]
OS07G0646800	LOC_Os07g45260	glycosyl transferase 8 domain containing protein, putative, expressed	-1.92843	Down	Biological Process: polysaccharide biosynthetic process (GO:0000271);; Cellular Component: Golgi apparatus (GO:0005794);; Biological Process: actin filament-based movement (GO:0030048);; Molecular Function: polygalacturonate 4-alpha-galacturonosyltransferase activity (GO:0047262);; Cellular Component: pollen tube (GO:0090406);;	Probable galacturonosyltransferase-like 4 OS=Arabidopsis thaliana GN=GATL4 PE=2 SV=1	Hexosyltransferase OS=Oryza sativa subsp. indica GN=OsI_27099 PE=3 SV=1	PREDICTED: LOW QUALITY PROTEIN: probable galacturonosyltransferase-like 4 [Setaria italica]
OS06G0589500	LOC_Os06g38960	expressed protein	-1.92672	Down	Cellular Component: plasma membrane (GO:0005886);; Cellular Component: plastid (GO:0009536);;	--	Os06g0589500 protein OS=Oryza sativa subsp. japonica GN=P0633E08.7 PE=2 SV=1	PREDICTED: uncharacterized protein LOC4341406 isoform X2 [Oryza sativa Japonica Group]
OS06G0127800	LOC_Os06g03710	DELLA protein SLR1, putative, expressed	-1.92336	Down	Biological Process: microtubule cytoskeleton organization (GO:0000226);; Biological Process: cytokinesis by cell plate formation (GO:0000911);; Molecular Function: sequence-specific DNA binding transcription factor activity (GO:0003700);; Biological Process: regulation of transcription, DNA-templated (GO:0006355);; Biological Process: petal formation (GO:0048451);; Biological Process: sepal forma…	Scarecrow-like protein 28 OS=Arabidopsis thaliana GN=SCL28 PE=1 SV=1	Uncharacterized protein OS=Oryza rufipogon PE=4 SV=1	hypothetical protein OsJ_19967 [Oryza sativa Japonica Group]
OS08G0560900	LOC_Os08g44680	photosystem I reaction center subunit II, chloroplast precursor, putative, expressed	-1.92313	Down	Molecular Function: electron carrier activity (GO:0009055);; Cellular Component: chloroplast thylakoid membrane (GO:0009535);; Cellular Component: photosystem I reaction center (GO:0009538);; Biological Process: photosynthesis (GO:0015979);; Cellular Component: anchored component of plasma membrane (GO:0046658);;	Photosystem I reaction center subunit II, chloroplastic OS=Hordeum vulgare GN=psaD PE=1 SV=1	Uncharacterized protein OS=Oryza barthii PE=4 SV=1	hypothetical protein SORBI_001G046900 [Sorghum bicolor]
OS08G0119500	LOC_Os08g02600	methyltransferase domain containing protein, expressed	-1.92299	Down	Cellular Component: mitochondrion (GO:0005739);; Molecular Function: S-adenosylmethionine-dependent methyltransferase activity (GO:0008757);; Cellular Component: integral component of membrane (GO:0016021);; Biological Process: methylation (GO:0032259);;	--	Os08g0119500 protein (Fragment) OS=Oryza sativa subsp. japonica GN=Os08g0119500 PE=4 SV=1	Os08g0119500, partial [Oryza sativa Japonica Group]
OS12G0530100	LOC_Os12g34524	peroxidase precursor, putative, expressed	-1.92238	Down	Molecular Function: peroxidase activity (GO:0004601);; Cellular Component: extracellular region (GO:0005576);; Biological Process: response to oxidative stress (GO:0006979);; Cellular Component: plant-type cell wall (GO:0009505);; Biological Process: plant-type cell wall organization (GO:0009664);; Molecular Function: heme binding (GO:0020037);; Biological Process: hydrogen peroxide catabolic pro…	Peroxidase 24 OS=Arabidopsis thaliana GN=PER24 PE=2 SV=1	Peroxidase OS=Oryza sativa subsp. japonica GN=Os12g0530100 PE=2 SV=1	TPA: class III peroxidase 138 precursor [Oryza sativa Japonica Group]
Trans_newGene_953	--	--	-1.92238	Down	Cellular Component: plastid (GO:0009536);;	--	--	PREDICTED: uncharacterized protein LOC4331851 [Oryza sativa Japonica Group]
OS01G0525350	--	--	-1.91891	Down	--	--	Uncharacterized protein OS=Oryza rufipogon PE=4 SV=1	Os01g0525350 [Oryza sativa Japonica Group]
OS02G0783625	--	--	-1.91545	Down	Cellular Component: mitochondrion (GO:0005739);; Cellular Component: cytosol (GO:0005829);; Biological Process: response to sucrose (GO:0009744);; Biological Process: response to fructose (GO:0009750);; Biological Process: vegetative to reproductive phase transition of meristem (GO:0010228);; Cellular Component: integral component of membrane (GO:0016021);; Biological Process: protein desumoylati…	Alpha-aminoadipic semialdehyde synthase OS=Arabidopsis thaliana GN=LKR/SDH PE=1 SV=1	Os02g0783625 protein OS=Oryza sativa subsp. japonica GN=Os02g0783625 PE=4 SV=1	Os02g0783625 [Oryza sativa Japonica Group]
OS07G0220000	--	--	-1.90787	Down	Molecular Function: serine-type endopeptidase inhibitor activity (GO:0004867);; Cellular Component: vacuole (GO:0005773);; Cellular Component: aleurone grain (GO:0033095);; Molecular Function: nutrient reservoir activity (GO:0045735);;	Prolamin PPROL 14P OS=Oryza sativa subsp. japonica GN=PROLM20 PE=2 SV=1	13 kDa prolamin OS=Oryza sativa subsp. japonica GN=OSJNBa0031C24.138 PE=2 SV=1	prolamin [Oryza sativa Japonica Group]
OS05G0276500	LOC_Os05g19570	expansin precursor, putative, expressed	-1.90636	Down	Cellular Component: extracellular region (GO:0005576);; Cellular Component: cell wall (GO:0005618);; Biological Process: plant-type cell wall organization (GO:0009664);; Cellular Component: membrane (GO:0016020);; Cellular Component: cytoplasmic membrane-bounded vesicle (GO:0016023);;	Expansin-A3 OS=Oryza sativa subsp. japonica GN=EXPA3 PE=2 SV=2	Os05g0276500 protein OS=Oryza sativa subsp. japonica GN=Os05g0276500 PE=2 SV=1	hypothetical protein OsI_19272 [Oryza sativa Indica Group]
OS07G0676900	LOC_Os07g47990	peroxidase precursor, putative, expressed	-1.89924	Down	Molecular Function: peroxidase activity (GO:0004601);; Cellular Component: extracellular region (GO:0005576);; Biological Process: response to oxidative stress (GO:0006979);; Cellular Component: cytoplasmic membrane-bounded vesicle (GO:0016023);; Molecular Function: heme binding (GO:0020037);; Biological Process: hydrogen peroxide catabolic process (GO:0042744);; Molecular Function: metal ion bin…	Peroxidase 70 OS=Zea mays GN=PER70 PE=1 SV=1	Peroxidase OS=Oryza sativa subsp. japonica GN=OJ1167_G06.122 PE=3 SV=1	putative peroxidase precursor [Oryza sativa Japonica Group]
OS08G0512600	LOC_Os08g40170	cyclin-dependent kinase B2-1, putative, expressed	-1.89855	Down	Molecular Function: cyclin-dependent protein serine/threonine kinase activity (GO:0004693);; Molecular Function: ATP binding (GO:0005524);; Cellular Component: nucleus (GO:0005634);; Cellular Component: spindle (GO:0005819);; Biological Process: protein phosphorylation (GO:0006468);; Biological Process: mitotic nuclear division (GO:0007067);; Molecular Function: RNA polymerase II carboxy-terminal…	Cyclin-dependent kinase B2-1 OS=Oryza sativa subsp. japonica GN=CDKB2-1 PE=1 SV=1	Uncharacterized protein OS=Oryza barthii PE=4 SV=1	protein cdc2 kinase [Oryza sativa Japonica Group]
OS06G0567900	LOC_Os06g37150	L-ascorbate oxidase precursor, putative, expressed	-1.89655	Down	Molecular Function: copper ion binding (GO:0005507);; Cellular Component: extracellular region (GO:0005576);; Molecular Function: L-ascorbate oxidase activity (GO:0008447);; Cellular Component: cytoplasmic membrane-bounded vesicle (GO:0016023);; Molecular Function: oxidoreductase activity, oxidizing metal ions (GO:0016722);; Biological Process: oxidation-reduction process (GO:0055114);;	L-ascorbate oxidase OS=Cucurbita pepo var. melopepo PE=1 SV=1	Os06g0567900 protein OS=Oryza sativa subsp. japonica GN=OSJNBa0062E01.2 PE=4 SV=1	PREDICTED: L-ascorbate oxidase isoform X1 [Oryza sativa Japonica Group]
OS04G0375900	LOC_Os04g30720	kinesin motor domain containing protein, putative, expressed	-1.8961	Down	Molecular Function: DNA binding (GO:0003677);; Molecular Function: microtubule motor activity (GO:0003777);; Molecular Function: ATP binding (GO:0005524);; Cellular Component: kinesin complex (GO:0005871);; Cellular Component: microtubule (GO:0005874);; Biological Process: DNA repair (GO:0006281);; Biological Process: microtubule-based movement (GO:0007018);; Molecular Function: microtubule bindi…	Kinesin-like protein KIF22 OS=Pongo abelii GN=KIF22 PE=2 SV=1	Kinesin-like protein OS=Oryza sativa subsp. japonica GN=OSJNBb0006N15.7 PE=3 SV=2	hypothetical protein OsJ_14489 [Oryza sativa Japonica Group]
OS08G0124050	--	--	-1.89607	Down	Molecular Function: protein serine/threonine kinase activity (GO:0004674);; Molecular Function: ATP binding (GO:0005524);; Biological Process: protein phosphorylation (GO:0006468);; Cellular Component: integral component of membrane (GO:0016021);; Cellular Component: cytoplasmic membrane-bounded vesicle (GO:0016023);; Molecular Function: carbohydrate binding (GO:0030246);;	Lectin-related protein (Fragment) OS=Cladrastis kentukea PE=1 SV=1	Os08g0124000 protein OS=Oryza sativa subsp. japonica GN=OSJNBa0073J19.41-2 PE=3 SV=1	PREDICTED: L-type lectin-domain containing receptor kinase IX.1 isoform X1 [Oryza sativa Japonica Group]
OS02G0818000	LOC_Os02g57280	CBS domain containing membrane protein, putative, expressed	-1.89541	Down	Molecular Function: catalytic activity (GO:0003824);; Biological Process: metabolic process (GO:0008152);;	Uncharacterized protein MJ1426 OS=Methanocaldococcus jannaschii (strain ATCC 43067 / DSM 2661 / JAL-1 / JCM 10045 / NBRC 100440) GN=MJ1426 PE=3 SV=1	Os02g0818000 protein (Fragment) OS=Oryza sativa subsp. japonica GN=Os02g0818000 PE=4 SV=1	Os02g0818000, partial [Oryza sativa Japonica Group]
OS08G0114400	--	--	-1.89482	Down	Molecular Function: D-arabinono-1,4-lactone oxidase activity (GO:0003885);; Cellular Component: membrane (GO:0016020);; Molecular Function: flavin adenine dinucleotide binding (GO:0050660);; Biological Process: oxidation-reduction process (GO:0055114);;	L-gulonolactone oxidase 5 OS=Arabidopsis thaliana GN=GULLO5 PE=1 SV=1	Uncharacterized protein OS=Oryza rufipogon PE=4 SV=1	hypothetical protein OsJ_25816 [Oryza sativa Japonica Group]
OS09G0553900	LOC_Os09g38090	expressed protein	-1.89415	Down	--	--	Os09g0553900 protein OS=Oryza sativa subsp. japonica GN=Os09g0553900 PE=2 SV=1	hypothetical protein OsJ_30276 [Oryza sativa Japonica Group]
OS09G0439000	LOC_Os09g26760	DNA repair metallo-beta-lactamase family protein	-1.89404	Down	Cellular Component: nuclear chromosome, telomeric region (GO:0000784);; Molecular Function: damaged DNA binding (GO:0003684);; Biological Process: double-strand break repair via nonhomologous end joining (GO:0006303);; Biological Process: sister chromatid cohesion (GO:0007062);; Biological Process: gravitropism (GO:0009630);; Biological Process: chromatin silencing by small RNA (GO:0031048);; Bio…	DNA cross-link repair protein SNM1 OS=Arabidopsis thaliana GN=SNM1 PE=2 SV=1	Os09g0439000 protein OS=Oryza sativa subsp. japonica GN=Os09g0439000 PE=4 SV=1	Os09g0439000 [Oryza sativa Japonica Group]
OS04G0657100	LOC_Os04g56210	polyprenyl synthetase, putative, expressed	-1.89347	Down	Molecular Function: dimethylallyltranstransferase activity (GO:0004161);; Molecular Function: geranyltranstransferase activity (GO:0004337);; Cellular Component: cytoplasm (GO:0005737);; Biological Process: farnesyl diphosphate biosynthetic process (GO:0045337);;	Farnesyl pyrophosphate synthase 2 OS=Arabidopsis thaliana GN=FPS2 PE=2 SV=1	Os04g0657100 protein OS=Oryza sativa subsp. japonica GN=Os04g0657100 PE=2 SV=1	OSIGBa0158D24.4 [Oryza sativa Indica Group]
OS02G0125400	LOC_Os02g03294	cyclin, putative, expressed	-1.89021	Down	Biological Process: regulation of cyclin-dependent protein serine/threonine kinase activity (GO:0000079);; Molecular Function: catalytic activity (GO:0003824);; Molecular Function: protein kinase binding (GO:0019901);;	Cyclin-P4-1 OS=Oryza sativa subsp. japonica GN=CYCP4-1 PE=2 SV=1	Uncharacterized protein OS=Oryza nivara PE=4 SV=1	PREDICTED: cyclin-P4-1-like [Oryza sativa Japonica Group]
OS06G0618700	LOC_Os06g41450	VQ domain containing protein, putative, expressed	-1.89021	Down	Cellular Component: plastid (GO:0009536);;	--	Putative uncharacterized protein OS=Oryza sativa subsp. indica GN=OsI_23715 PE=4 SV=1	hypothetical protein OsI_23715 [Oryza sativa Indica Group]
OS03G0128300	LOC_Os03g03630	expressed protein	-1.88748	Down	Cellular Component: plastid (GO:0009536);;	--	Putative uncharacterized protein OS=Oryza sativa subsp. indica GN=OsI_09826 PE=4 SV=1	hypothetical protein OsI_09826 [Oryza sativa Indica Group]
OS04G0511700	LOC_Os04g43230	expressed protein	-1.88296	Down	--	--	OSJNBa0004N05.10 protein OS=Oryza sativa subsp. japonica GN=OSJNBa0004N05.10 PE=4 SV=2	OSJNBa0004N05.10 [Oryza sativa Japonica Group]
OS01G0259900	LOC_Os01g15520	expressed protein	-1.87928	Down	Biological Process: organelle organization (GO:0006996);; Biological Process: multicellular organismal development (GO:0007275);; Biological Process: gene expression (GO:0010467);; Biological Process: RNA metabolic process (GO:0016070);; Biological Process: protein metabolic process (GO:0019538);; Cellular Component: nuclear lumen (GO:0031981);; Biological Process: macromolecule modification (GO:…	Mediator-associated protein 2 OS=Arabidopsis thaliana GN=At5g64680 PE=1 SV=1	Os01g0259900 protein (Fragment) OS=Oryza sativa subsp. japonica GN=Os01g0259900 PE=4 SV=1	Os01g0259900, partial [Oryza sativa Japonica Group]
OS04G0586000	LOC_Os04g49660	DUF581 domain containing protein, expressed	-1.87567	Down	--	--	Putative uncharacterized protein OS=Oryza sativa subsp. indica GN=OsI_17146 PE=4 SV=1	PREDICTED: uncharacterized protein LOC101776420 [Setaria italica]
OS01G0644900	LOC_Os01g45720	expressed protein	-1.87353	Down	--	--	Putative uncharacterized protein OS=Oryza sativa subsp. indica GN=OsI_03047 PE=4 SV=1	hypothetical protein OsJ_02802 [Oryza sativa Japonica Group]
OS03G0146100	LOC_Os03g05290	aquaporin protein, putative, expressed	-1.87349	Down	Biological Process: water transport (GO:0006833);; Cellular Component: plant-type vacuole membrane (GO:0009705);; Molecular Function: water channel activity (GO:0015250);; Molecular Function: glycerol channel activity (GO:0015254);; Biological Process: glycerol transport (GO:0015793);; Cellular Component: integral component of membrane (GO:0016021);; Biological Process: ion transmembrane transpor…	Probable aquaporin TIP1-1 OS=Oryza sativa subsp. japonica GN=TIP1-1 PE=2 SV=1	Uncharacterized protein OS=Oryza barthii PE=3 SV=1	PREDICTED: probable aquaporin TIP1-1 [Oryza sativa Japonica Group]
OS01G0571100	LOC_Os01g39000	ZmGR2c, putative, expressed	-1.87301	Down	--	--	Os01g0571100 protein (Fragment) OS=Oryza sativa subsp. japonica GN=Os01g0571100 PE=4 SV=1	Os01g0571100, partial [Oryza sativa Japonica Group]
OS09G0248100	LOC_Os09g07350	fasciclin-like arabinogalactan protein 8 precursor, putative, expressed	-1.86568	Down	Cellular Component: cytoplasmic membrane-bounded vesicle (GO:0016023);;	Fasciclin-like arabinogalactan protein 2 OS=Arabidopsis thaliana GN=FLA2 PE=1 SV=1	Uncharacterized protein OS=Oryza glumipatula PE=4 SV=1	PREDICTED: fasciclin-like arabinogalactan protein 2-like [Oryza brachyantha]
OS03G0146200	--	--	-1.86542	Down	Biological Process: water transport (GO:0006833);; Cellular Component: plant-type vacuole membrane (GO:0009705);; Molecular Function: water channel activity (GO:0015250);; Molecular Function: glycerol channel activity (GO:0015254);; Biological Process: glycerol transport (GO:0015793);; Cellular Component: integral component of membrane (GO:0016021);; Biological Process: ion transmembrane transpor…	Probable aquaporin TIP1-1 OS=Oryza sativa subsp. japonica GN=TIP1-1 PE=2 SV=1	Os03g0146200 protein OS=Oryza sativa subsp. japonica GN=Os03g0146200 PE=4 SV=1	Os03g0146200 [Oryza sativa Japonica Group]
OS09G0286300	LOC_Os09g11440	expressed protein	-1.86309	Down	Cellular Component: plastid (GO:0009536);;	Protein ENDOSPERM DEFECTIVE 1 OS=Arabidopsis thaliana GN=EDE1 PE=1 SV=1	Os09g0286300 protein OS=Oryza sativa subsp. japonica GN=Os09g0286300 PE=4 SV=1	Os09g0286300 [Oryza sativa Japonica Group]
OS05G0202500	LOC_Os05g11260	expressed protein	-1.86302	Down	--	--	Os05g0202500 protein OS=Oryza sativa subsp. japonica GN=Os05g0202500 PE=4 SV=1	Os05g0202500 [Oryza sativa Japonica Group]
OS11G0474800	LOC_Os11g28530	terpene synthase, putative, expressed	-1.86237	Down	Molecular Function: magnesium ion binding (GO:0000287);; Cellular Component: mitochondrion (GO:0005739);; Biological Process: defense response (GO:0006952);; Cellular Component: plastid (GO:0009536);; Biological Process: gibberellin metabolic process (GO:0009685);; Molecular Function: ent-kaurene synthase activity (GO:0009899);; Molecular Function: stemar-13-ene synthase activity (GO:0034278);; M…	Stemar-13-ene synthase OS=Oryza sativa subsp. japonica GN=KSL8 PE=2 SV=2	Terpene synthase family, metal binding domain containing protein, expressed OS=Oryza sativa subsp. japonica GN=LOC_Os11g28530 PE=4 SV=1	PREDICTED: stemar-13-ene synthase isoform X2 [Oryza sativa Japonica Group]
OS08G0197500	LOC_Os08g09760	OsFBX275 - F-box domain containing protein, expressed	-1.86223	Down	--	F-box/LRR-repeat protein At4g14096 OS=Arabidopsis thaliana GN=At4g14096 PE=2 SV=1	Uncharacterized protein OS=Oryza meridionalis PE=4 SV=1	hypothetical protein OsI_28151 [Oryza sativa Indica Group]
OS06G0648500	LOC_Os06g43990	expressed protein	-1.8613	Down	Cellular Component: integral component of membrane (GO:0016021);;	--	Os06g0648500 protein OS=Oryza sativa subsp. japonica GN=OSJNBa0062J02.24 PE=4 SV=1	hypothetical protein OsJ_22165 [Oryza sativa Japonica Group]
OS06G0490400	LOC_Os06g29470	peroxidase precursor, putative, expressed	-1.86073	Down	Molecular Function: peroxidase activity (GO:0004601);; Cellular Component: extracellular region (GO:0005576);; Biological Process: response to oxidative stress (GO:0006979);; Cellular Component: plant-type cell wall (GO:0009505);; Biological Process: plant-type cell wall organization (GO:0009664);; Cellular Component: cytoplasmic membrane-bounded vesicle (GO:0016023);; Molecular Function: heme bi…	Peroxidase 1 OS=Oryza sativa subsp. japonica GN=PRX74 PE=2 SV=2	Peroxidase OS=Oryza glaberrima PE=3 SV=1	TPA: class III peroxidase 80 precursor [Oryza sativa Japonica Group]
OS03G0341000	LOC_Os03g22170	AP2 domain containing protein, expressed	-1.86011	Down	Molecular Function: DNA binding (GO:0003677);; Molecular Function: sequence-specific DNA binding transcription factor activity (GO:0003700);; Cellular Component: nucleus (GO:0005634);; Biological Process: regulation of transcription, DNA-templated (GO:0006355);;	Ethylene-responsive transcription factor RAP2-3 OS=Arabidopsis thaliana GN=RAP2-3 PE=1 SV=2	Putative uncharacterized protein OS=Oryza sativa subsp. indica GN=OsI_11505 PE=4 SV=1	hypothetical protein OsJ_10787 [Oryza sativa Japonica Group]
OS05G0204600	LOC_Os05g11510	B-box zinc finger family protein, putative, expressed	-1.85881	Down	Molecular Function: transcription factor binding transcription factor activity (GO:0000989);; Cellular Component: nucleus (GO:0005634);; Biological Process: regulation of transcription, DNA-templated (GO:0006355);; Molecular Function: zinc ion binding (GO:0008270);; Biological Process: photomorphogenesis (GO:0009640);;	B-box zinc finger protein 22 OS=Arabidopsis thaliana GN=BBX22 PE=1 SV=2	Uncharacterized protein OS=Oryza rufipogon PE=4 SV=1	hypothetical protein OsI_18832 [Oryza sativa Indica Group]
OS05G0133401	LOC_Os05g04240	GDSL-like lipase/acylhydrolase, putative, expressed	-1.85881	Down	Biological Process: metabolic process (GO:0008152);; Cellular Component: cytoplasmic membrane-bounded vesicle (GO:0016023);; Molecular Function: hydrolase activity, acting on ester bonds (GO:0016788);;	GDSL esterase/lipase At1g09390 OS=Arabidopsis thaliana GN=At1g09390 PE=2 SV=1	Uncharacterized protein OS=Oryza glaberrima PE=4 SV=1	hypothetical protein [Oryza sativa Japonica Group]
OS06G0336200	LOC_Os06g22960	aquaporin protein, putative, expressed	-1.85725	Down	Cellular Component: protein storage vacuole (GO:0000326);; Cellular Component: Golgi apparatus (GO:0005794);; Cellular Component: plasma membrane (GO:0005886);; Biological Process: calcium ion transport (GO:0006816);; Biological Process: water transport (GO:0006833);; Biological Process: Golgi organization (GO:0007030);; Cellular Component: plant-type cell wall (GO:0009505);; Cellular Component: …	Probable aquaporin TIP2-2 OS=Oryza sativa subsp. japonica GN=TIP2-2 PE=2 SV=1	Uncharacterized protein OS=Oryza rufipogon PE=3 SV=1	PREDICTED: probable aquaporin TIP2-2 [Oryza sativa Japonica Group]
OS01G0860900	LOC_Os01g64180	expressed protein	-1.85536	Down	--	--	Os01g0860900 protein OS=Oryza sativa subsp. japonica GN=P0489B03.45 PE=4 SV=1	PREDICTED: uncharacterized protein LOC4324737 [Oryza sativa Japonica Group]
OS03G0663750	--	--	-1.84595	Down	Molecular Function: binding (GO:0005488);; Cellular Component: integral component of membrane (GO:0016021);; Cellular Component: cytoplasmic membrane-bounded vesicle (GO:0016023);; Molecular Function: nutrient reservoir activity (GO:0045735);;	Globulin-1 S allele OS=Zea mays GN=GLB1 PE=1 SV=2	Uncharacterized protein OS=Oryza sativa subsp. japonica GN=OsJ_13801 PE=4 SV=1	hypothetical protein OsJ_13801 [Oryza sativa Japonica Group]
OS04G0570000	LOC_Os04g48170	cytochrome P450, putative, expressed	-1.84433	Down	Molecular Function: monooxygenase activity (GO:0004497);; Molecular Function: iron ion binding (GO:0005506);; Biological Process: multicellular organismal development (GO:0007275);; Biological Process: brassinosteroid homeostasis (GO:0010268);; Cellular Component: integral component of membrane (GO:0016021);; Biological Process: sterol metabolic process (GO:0016125);; Biological Process: brassino…	Cytochrome P450 87A3 OS=Oryza sativa subsp. japonica GN=CYP87A3 PE=2 SV=3	Uncharacterized protein OS=Oryza rufipogon PE=3 SV=1	OSJNBa0088I22.16 [Oryza sativa Japonica Group]
OS04G0453500	LOC_Os04g38042	retrotransposon protein, putative, unclassified, expressed	-1.8443	Down	Molecular Function: nucleotide binding (GO:0000166);; Molecular Function: RNA-directed DNA polymerase activity (GO:0003964);; Molecular Function: calmodulin binding (GO:0005516);; Cellular Component: mitochondrion (GO:0005739);; Biological Process: RNA-dependent DNA replication (GO:0006278);; Biological Process: response to stress (GO:0006950);;	--	Putative uncharacterized protein OSJNBa0059G06.21 OS=Oryza sativa subsp. japonica GN=OSJNBa0059G06.21 PE=4 SV=1	hypothetical protein [Oryza sativa Japonica Group]
OS12G0255850	--	--	-1.84305	Down	Cellular Component: mitochondrion (GO:0005739);; Cellular Component: integral component of membrane (GO:0016021);;	--	Os12g0255850 protein OS=Oryza sativa subsp. japonica GN=Os12g0255850 PE=4 SV=1	Os03g0557900 [Oryza sativa Japonica Group]
OS07G0213800	LOC_Os07g11330	RAL2 - Seed allergenic protein RA5/RA14/RA17 precursor, expressed	-1.84259	Down	Molecular Function: serine-type endopeptidase inhibitor activity (GO:0004867);; Cellular Component: extracellular space (GO:0005615);; Cellular Component: mitochondrion (GO:0005739);; Biological Process: defense response (GO:0006952);; Biological Process: negative regulation of endopeptidase activity (GO:0010951);; Molecular Function: alpha-amylase inhibitor activity (GO:0015066);; Cellular Compo…	Seed allergenic protein RAG2 OS=Oryza sativa subsp. japonica GN=RAG2 PE=1 SV=2	Putative uncharacterized protein OS=Oryza sativa subsp. indica GN=OsI_25366 PE=4 SV=1	PREDICTED: seed allergenic protein RAG2 [Oryza sativa Japonica Group]
OS12G0486800	LOC_Os12g30170	expressed protein	-1.83644	Down	--	--	Expressed protein OS=Oryza sativa subsp. japonica GN=LOC_Os12g30170 PE=2 SV=1	--
OS02G0570700	LOC_Os02g36190	cytochrome P450, putative, expressed	-1.83596	Down	Molecular Function: iron ion binding (GO:0005506);; Cellular Component: integral component of membrane (GO:0016021);; Cellular Component: cytoplasmic membrane-bounded vesicle (GO:0016023);; Biological Process: diterpenoid biosynthetic process (GO:0016102);; Molecular Function: heme binding (GO:0020037);; Molecular Function: ent-isokaurene C2-hydroxylase activity (GO:0036201);; Biological Process:…	Ent-cassadiene C2-hydroxylase OS=Oryza sativa subsp. japonica GN=CYP71Z7 PE=1 SV=1	Os02g0570700 protein OS=Oryza sativa subsp. japonica GN=Os02g0570700 PE=3 SV=1	hypothetical protein OsI_07742 [Oryza sativa Indica Group]
OS11G0528812	--	--	-1.83334	Down	--	Probable indole-3-acetic acid-amido synthetase GH3.13 OS=Oryza sativa subsp. japonica GN=GH3.13 PE=2 SV=1	Putative uncharacterized protein OS=Oryza sativa subsp. indica GN=OsI_36332 PE=4 SV=1	hypothetical protein OsI_36332 [Oryza sativa Indica Group]
OS06G0634000	LOC_Os06g42754	expressed protein	-1.83211	Down	Cellular Component: membrane (GO:0016020);;	--	Putative uncharacterized protein OS=Oryza sativa subsp. indica GN=OsI_23809 PE=4 SV=1	PREDICTED: uncharacterized protein LOC102706851 [Oryza brachyantha]
OS12G0551200	LOC_Os12g36490	expressed protein	-1.83204	Down	Cellular Component: integral component of membrane (GO:0016021);; Biological Process: lipid catabolic process (GO:0016042);; Molecular Function: hydrolase activity (GO:0016787);;	--	Expressed protein OS=Oryza sativa subsp. japonica GN=Os12g0551200 PE=2 SV=2	PREDICTED: uncharacterized protein LOC4352468 [Oryza sativa Japonica Group]
OS10G0391300	LOC_Os10g25220	SAP domain containing protein, expressed	-1.83136	Down	Molecular Function: DNA binding (GO:0003677);; Molecular Function: metal ion binding (GO:0046872);;	Zinc finger CCCH domain-containing protein 62 OS=Oryza sativa subsp. japonica GN=Os10g0391300 PE=3 SV=2	Os10g0391300 protein OS=Oryza sativa subsp. japonica GN=Os10g0391300 PE=4 SV=1	Os10g0391300 [Oryza sativa Japonica Group]
OS03G0371000	LOC_Os03g25490	cytochrome P450 72A1, putative, expressed	-1.82695	Down	Molecular Function: monooxygenase activity (GO:0004497);; Molecular Function: iron ion binding (GO:0005506);; Molecular Function: oxidoreductase activity, acting on paired donors, with incorporation or reduction of molecular oxygen (GO:0016705);; Molecular Function: heme binding (GO:0020037);; Biological Process: electron transport chain (GO:0022900);;	Cytochrome P450 709B1 OS=Arabidopsis thaliana GN=CYP709B1 PE=2 SV=1	Os03g0371000 protein (Fragment) OS=Oryza sativa subsp. japonica GN=Os03g0371000 PE=4 SV=1	Os03g0371000, partial [Oryza sativa Japonica Group]
OS03G0184500	LOC_Os03g08620	B3 DNA binding domain containing protein, expressed	-1.82655	Down	Molecular Function: DNA binding (GO:0003677);; Cellular Component: nucleus (GO:0005634);; Biological Process: regulation of transcription, DNA-templated (GO:0006355);;	B3 domain-containing protein Os03g0184500 OS=Oryza sativa subsp. japonica GN=Os03g0184500 PE=2 SV=1	Os03g0184500 protein OS=Oryza sativa subsp. japonica GN=Os03g0184500 PE=4 SV=1	hypothetical protein OsI_10288 [Oryza sativa Indica Group]
Trans_newGene_65	--	--	-1.82558	Down	Cellular Component: integral component of membrane (GO:0016021);;	--	--	hypothetical protein [Oryza sativa Japonica Group]
OS04G0178400	LOC_Os04g09920	cytochrome P450, putative, expressed	-1.82277	Down	Molecular Function: iron ion binding (GO:0005506);; Biological Process: defense response (GO:0006952);; Cellular Component: integral component of membrane (GO:0016021);; Molecular Function: heme binding (GO:0020037);; Molecular Function: 9beta-pimara-7,15-diene oxidase activity (GO:0036209);; Biological Process: diterpene phytoalexin biosynthetic process (GO:0051502);; Biological Process: oxidati…	9-beta-pimara-7,15-diene oxidase OS=Oryza sativa subsp. japonica GN=CYP99A3 PE=1 SV=1	Os04g0178400 protein OS=Oryza sativa subsp. japonica GN=Os04g0178400 PE=3 SV=1	OSJNBa0096F01.14 [Oryza sativa Japonica Group]
OS08G0444500	LOC_Os08g34510	hypothetical protein	-1.82246	Down	--	--	Uncharacterized protein OS=Oryza barthii PE=4 SV=1	hypothetical protein OsJ_27499 [Oryza sativa Japonica Group]
OS01G0644600	LOC_Os01g45700	expressed protein	-1.81977	Down	--	--	Uncharacterized protein OS=Oryza barthii PE=4 SV=1	hypothetical protein SETIT_004119mg, partial [Setaria italica]
OS07G0638300	LOC_Os07g44430	peroxiredoxin, putative	-1.8168	Down	Cellular Component: extracellular region (GO:0005576);; Cellular Component: nucleus (GO:0005634);; Cellular Component: vacuole (GO:0005773);; Biological Process: response to oxidative stress (GO:0006979);; Molecular Function: thioredoxin peroxidase activity (GO:0008379);; Biological Process: response to desiccation (GO:0009269);; Biological Process: maintenance of seed dormancy (GO:0010231);; Mol…	1-Cys peroxiredoxin A OS=Oryza sativa subsp. japonica GN=Os07g0638300 PE=2 SV=1	Os07g0638300 protein OS=Oryza sativa subsp. japonica GN=Os07g0638300 PE=2 SV=1	RecName: Full=1-Cys peroxiredoxin A; Short=1-Cys Prx A; AltName: Full=Protein RAB24; AltName: Full=Rice 1Cys-peroxiredoxin; Short=R1C-Prx; AltName: Full=Thioredoxin peroxidase A
OS07G0573450	--	--	-1.81673	Down	Cellular Component: cytoplasmic membrane-bounded vesicle (GO:0016023);;	--	Os07g0573450 protein OS=Oryza sativa subsp. japonica GN=Os07g0573450 PE=4 SV=1	Os07g0573450 [Oryza sativa Japonica Group]
OS10G0498900	LOC_Os10g35580	ATEB1A-like microtubule associated protein, putative, expressed	-1.81527	Down	Biological Process: mitotic cell cycle (GO:0000278);; Cellular Component: cell wall (GO:0005618);; Cellular Component: nucleolus (GO:0005730);; Molecular Function: microtubule binding (GO:0008017);; Biological Process: thigmotropism (GO:0009652);; Biological Process: vegetative to reproductive phase transition of meristem (GO:0010228);; Biological Process: histone phosphorylation (GO:0016572);; B…	Microtubule-associated protein RP/EB family member 1C OS=Arabidopsis thaliana GN=EB1C PE=1 SV=1	Uncharacterized protein OS=Oryza sativa subsp. indica GN=OsI_34198 PE=4 SV=1	hypothetical protein OsI_34197 [Oryza sativa Indica Group]
OS08G0490900	LOC_Os08g38300	Core histone H2A/H2B/H3/H4 domain containing protein, putative, expressed	-1.81347	Down	Cellular Component: nuclear nucleosome (GO:0000788);; Molecular Function: DNA binding (GO:0003677);; Biological Process: nucleosome assembly (GO:0006334);; Molecular Function: protein heterodimerization activity (GO:0046982);;	Histone H2B.2 OS=Oryza sativa subsp. japonica GN=H2B.2 PE=3 SV=1	Histone H2B OS=Oryza sativa subsp. japonica GN=Os08g0490900 PE=3 SV=1	Os08g0490900 [Oryza sativa Japonica Group]
OS01G0217000	LOC_Os01g11810	powdery mildew resistant protein 5, putative, expressed	-1.81223	Down	Cellular Component: Golgi apparatus (GO:0005794);; Cellular Component: integral component of membrane (GO:0016021);; Cellular Component: cytoplasmic membrane-bounded vesicle (GO:0016023);; Molecular Function: O-acetyltransferase activity (GO:0016413);; Biological Process: cell wall organization or biogenesis (GO:0071554);;	Protein trichome birefringence-like 38 OS=Arabidopsis thaliana GN=TBL38 PE=2 SV=1	Putative uncharacterized protein OS=Oryza sativa subsp. indica GN=OsI_00903 PE=4 SV=1	unknown protein [Oryza sativa Japonica Group]
OS09G0313500	LOC_Os09g14410	expressed protein	-1.81194	Down	Molecular Function: ATP binding (GO:0005524);; Cellular Component: integral component of membrane (GO:0016021);; Molecular Function: ADP binding (GO:0043531);;	Disease resistance protein RGA2 OS=Solanum bulbocastanum GN=RGA2 PE=1 SV=1	NBS-LRR type disease resistance protein RPG1-B-like OS=Oryza sativa subsp. japonica GN=OSJNBa0054E15.11 PE=2 SV=1	hypothetical protein OsI_30830 [Oryza sativa Indica Group]
OS07G0668500	LOC_Os07g47230	TKL_IRAK_DUF26-lh.10 - DUF26 kinases have homology to DUF26 containing loci, expressed	-1.8055	Down	Molecular Function: protein serine/threonine kinase activity (GO:0004674);; Molecular Function: ATP binding (GO:0005524);; Cellular Component: plasma membrane (GO:0005886);; Biological Process: protein phosphorylation (GO:0006468);; Biological Process: defense response (GO:0006952);; Cellular Component: plasmodesma (GO:0009506);; Cellular Component: integral component of membrane (GO:0016021);; C…	Putative cysteine-rich receptor-like protein kinase 12 OS=Arabidopsis thaliana GN=CRK12 PE=3 SV=2	Os07g0668500 protein OS=Oryza sativa subsp. japonica GN=Os07g0668500 PE=4 SV=1	Os07g0668500 [Oryza sativa Japonica Group]
OS09G0341600	LOC_Os09g17152	OsFBX319 - F-box domain containing protein, expressed	-1.80537	Down	Cellular Component: plastid (GO:0009536);;	--	Os09g0341600 protein OS=Oryza sativa subsp. japonica GN=P0448B03.22 PE=4 SV=1	hypothetical protein OsI_30966 [Oryza sativa Indica Group]
OS06G0474500	LOC_Os06g28000	carboxyl-terminal peptidase, putative, expressed	-1.80536	Down	Cellular Component: cytoplasmic membrane-bounded vesicle (GO:0016023);;	--	Os06g0474500 protein OS=Oryza sativa subsp. japonica GN=P0021H10.2 PE=2 SV=1	hypothetical protein OsI_22962 [Oryza sativa Indica Group]
OS06G0141700	LOC_Os06g04950	early nodulin 93 ENOD93 protein, putative, expressed	-1.80034	Down	Cellular Component: mitochondrion (GO:0005739);; Cellular Component: integral component of membrane (GO:0016021);;	Early nodulin-93 OS=Glycine max PE=2 SV=1	Uncharacterized protein OS=Oryza rufipogon PE=4 SV=1	hypothetical protein OsJ_20076 [Oryza sativa Japonica Group]
OS03G0133825	--	--	-1.7972	Down	Biological Process: metabolic process (GO:0008152);; Molecular Function: ligase activity (GO:0016874);;	Probable acyl-activating enzyme 1, peroxisomal OS=Arabidopsis thaliana GN=AAE1 PE=2 SV=1	Uncharacterized protein OS=Oryza glumipatula PE=4 SV=1	PREDICTED: probable acyl-activating enzyme 1, peroxisomal [Oryza sativa Japonica Group]
OS11G0523500	LOC_Os11g32090	geranylgeranyl transferase type-2 subunit beta, putative	-1.79462	Down	Molecular Function: Rab geranylgeranyltransferase activity (GO:0004663);; Cellular Component: Rab-protein geranylgeranyltransferase complex (GO:0005968);; Biological Process: protein geranylgeranylation (GO:0018344);;	Probable geranylgeranyl transferase type-2 subunit beta OS=Dictyostelium discoideum GN=rabggtb PE=3 SV=1	Os11g0523500 protein OS=Oryza sativa subsp. japonica GN=Os11g0523500 PE=4 SV=1	Os11g0523500 [Oryza sativa Japonica Group]
OS09G0459450	--	--	-1.79334	Down	Cellular Component: cytosol (GO:0005829);; Biological Process: lipid metabolic process (GO:0006629);; Cellular Component: plastid (GO:0009536);; Biological Process: brassinosteroid mediated signaling pathway (GO:0009742);; Biological Process: chloroplast avoidance movement (GO:0009903);; Biological Process: chloroplast accumulation movement (GO:0009904);; Cellular Component: integral component of…	Probable BRI1 kinase inhibitor 1 OS=Oryza sativa subsp. japonica GN=BKI1 PE=1 SV=1	Os09g0459450 protein OS=Oryza sativa subsp. japonica GN=Os09g0459450 PE=4 SV=1	Os09g0459450 [Oryza sativa Japonica Group]
OS03G0399950	--	--	-1.79171	Down	--	Horcolin OS=Hordeum vulgare PE=3 SV=1	Putative beta-glucosidase-aggregating factor OS=Oryza sativa subsp. japonica GN=LOC_Os03g28170 PE=4 SV=1	putative beta-glucosidase-aggregating factor [Oryza sativa Japonica Group]
OS05G0369900	LOC_Os05g30700	expressed protein	-1.79171	Down	Cellular Component: exocyst (GO:0000145);; Biological Process: exocytosis (GO:0006887);;	--	Os05g0369900 protein OS=Oryza sativa subsp. japonica GN=Os05g0369900 PE=2 SV=1	PREDICTED: uncharacterized protein LOC9270995 isoform X1 [Oryza sativa Japonica Group]
OS01G0501800	LOC_Os01g31690	oxygen-evolving enhancer protein 1, chloroplast precursor, putative, expressed	-1.79144	Down	Molecular Function: calcium ion binding (GO:0005509);; Cellular Component: plastid (GO:0009536);; Cellular Component: photosystem II oxygen evolving complex (GO:0009654);; Cellular Component: integral component of membrane (GO:0016021);; Cellular Component: extrinsic component of membrane (GO:0019898);; Biological Process: photosystem II stabilization (GO:0042549);;	Oxygen-evolving enhancer protein 1, chloroplastic OS=Nicotiana tabacum GN=PSBO PE=2 SV=1	Uncharacterized protein OS=Oryza barthii PE=4 SV=1	hypothetical protein OsI_02088 [Oryza sativa Indica Group]
OS05G0432200	LOC_Os05g35690	GASR6 - Gibberellin-regulated GASA/GAST/Snakin family protein precursor, expressed	-1.79083	Down	--	Gibberellin-regulated protein 3 OS=Arabidopsis thaliana GN=GASA3 PE=2 SV=1	Uncharacterized protein OS=Oryza barthii PE=4 SV=1	PREDICTED: gibberellin-regulated protein 2-like [Oryza brachyantha]
OS02G0609200	LOC_Os02g39620	ATOZI1, putative, expressed	-1.78631	Down	Cellular Component: integral component of membrane (GO:0016021);;	--	Os02g0609200 protein (Fragment) OS=Oryza sativa subsp. japonica GN=Os02g0609200 PE=4 SV=1	Os02g0609200, partial [Oryza sativa Japonica Group]
OS08G0179000	LOC_Os08g08140	receptor-like kinase, putative, expressed	-1.78533	Down	Molecular Function: protein serine/threonine kinase activity (GO:0004674);; Molecular Function: ATP binding (GO:0005524);; Cellular Component: plasma membrane (GO:0005886);; Biological Process: protein phosphorylation (GO:0006468);; Biological Process: defense response (GO:0006952);; Cellular Component: plasmodesma (GO:0009506);; Cellular Component: integral component of membrane (GO:0016021);; C…	Cysteine-rich receptor-like protein kinase 10 OS=Arabidopsis thaliana GN=CRK10 PE=1 SV=3	Os08g0179000 protein OS=Oryza sativa subsp. japonica GN=Os08g0179000 PE=4 SV=1	Os08g0179000 [Oryza sativa Japonica Group]
OS12G0555600	LOC_Os12g36890	CSLD4 - cellulose synthase-like family D, expressed	-1.78372	Down	Cellular Component: Golgi membrane (GO:0000139);; Biological Process: microtubule cytoskeleton organization (GO:0000226);; Biological Process: double-strand break repair via homologous recombination (GO:0000724);; Biological Process: cytokinesis by cell plate formation (GO:0000911);; Biological Process: response to water deprivation (GO:0009414);; Cellular Component: plastid (GO:0009536);; Biolog…	Cellulose synthase-like protein D4 OS=Oryza sativa subsp. japonica GN=CSLD4 PE=2 SV=1	Os12g0555600 protein OS=Oryza sativa subsp. japonica GN=Os12g0555600 PE=4 SV=1	PREDICTED: cellulose synthase-like protein D4 [Oryza sativa Japonica Group]
OS03G0302900	LOC_Os03g19080	expressed protein	-1.78272	Down	--	--	Expressed protein OS=Oryza sativa subsp. japonica GN=Os03g0302900 PE=2 SV=1	PREDICTED: uncharacterized protein LOC4332585 isoform X1 [Oryza sativa Japonica Group]
Trans_newGene_1855	--	--	-1.78212	Down	Biological Process: rRNA modification (GO:0000154);; Cellular Component: mitochondrion (GO:0005739);; Molecular Function: snoRNA binding (GO:0030515);; Cellular Component: box C/D snoRNP complex (GO:0031428);; Cellular Component: small-subunit processome (GO:0032040);;	--	--	PREDICTED: uncharacterized protein LOC107276093 [Oryza sativa Japonica Group]
OS02G0700100	LOC_Os02g47180	WD repeat-containing protein, putative, expressed	-1.78133	Down	Biological Process: cell division (GO:0051301);;	Cell division cycle 20.1, cofactor of APC complex OS=Arabidopsis thaliana GN=CDC20-1 PE=1 SV=1	Os02g0700100 protein OS=Oryza sativa subsp. japonica GN=P0459B01.35 PE=2 SV=1	hypothetical protein OsI_08587 [Oryza sativa Indica Group]
OS05G0181700	--	--	-1.77997	Down	Cellular Component: mitochondrion (GO:0005739);; Cellular Component: integral component of membrane (GO:0016021);;	--	Os05g0181700 protein OS=Oryza sativa subsp. japonica GN=Os05g0181700 PE=4 SV=1	PREDICTED: uncharacterized protein LOC4337987 [Oryza sativa Japonica Group]
OS06G0148300	LOC_Os06g05560	expressed protein	-1.77802	Down	Cellular Component: endoplasmic reticulum (GO:0005783);; Cellular Component: Golgi apparatus (GO:0005794);; Biological Process: metabolic process (GO:0008152);; Molecular Function: peptidase activity (GO:0008233);; Cellular Component: plastid (GO:0009536);; Cellular Component: membrane part (GO:0044425);; Cellular Component: intracellular organelle part (GO:0044446);; Cellular Component: bounding…	--	Os06g0148300 protein OS=Oryza sativa subsp. japonica GN=P0624B04.6 PE=4 SV=1	hypothetical protein OsJ_20127 [Oryza sativa Japonica Group]
OS09G0344400	LOC_Os09g17540	OsFBX322 - F-box domain containing protein, expressed	-1.77802	Down	Cellular Component: plastid (GO:0009536);;	--	Os09g0344400 protein (Fragment) OS=Oryza sativa subsp. japonica GN=Os09g0344400 PE=4 SV=1	Os09g0344400, partial [Oryza sativa Japonica Group]
OS07G0694400	LOC_Os07g49370	glycosyltransferase family 43 protein, putative, expressed	-1.77702	Down	Biological Process: metabolic process (GO:0008152);; Molecular Function: galactosylgalactosylxylosylprotein 3-beta-glucuronosyltransferase activity (GO:0015018);; Cellular Component: membrane (GO:0016020);; Biological Process: cell wall biogenesis (GO:0042546);;	Probable glucuronosyltransferase Os07g0694400 OS=Oryza sativa subsp. japonica GN=Os07g0694400 PE=2 SV=1	GT43 family glycosyltransferase C OS=Oryza sativa subsp. japonica GN=GT43C PE=2 SV=1	hypothetical protein OsI_27450 [Oryza sativa Indica Group]
Trans_newGene_1126	--	--	-1.77616	Down	Molecular Function: core promoter sequence-specific DNA binding (GO:0001046);; Molecular Function: RNA polymerase II transcription regulatory region sequence-specific DNA binding transcription factor activity involved in positive regulation of transcription (GO:0001228);; Cellular Component: nucleus (GO:0005634);; Biological Process: positive regulation of transcription from RNA polymerase II pro…	Transcription factor bHLH84 OS=Arabidopsis thaliana GN=BHLH84 PE=2 SV=1	--	hypothetical protein OsI_12623 [Oryza sativa Indica Group]
OS08G0425050	--	--	-1.77537	Down	--	--	Os08g0425000 protein OS=Oryza sativa subsp. japonica GN=P0456B03.107 PE=2 SV=1	hypothetical protein OsI_29292 [Oryza sativa Indica Group]
OS03G0395900	LOC_Os03g27840	splicing factor, arginine/serine-rich 16, putative, expressed	-1.77313	Down	--	CLK4-associating serine/arginine rich protein OS=Bos taurus GN=CLASRP PE=2 SV=1	Expressed protein OS=Oryza sativa subsp. japonica GN=Os03g0395900 PE=2 SV=1	PREDICTED: CLK4-associating serine/arginine rich protein [Oryza sativa Japonica Group]
OS02G0528500	LOC_Os02g32670	retrotransposon protein, putative, unclassified	-1.77082	Down	Biological Process: cellular process (GO:0009987);; Cellular Component: membrane (GO:0016020);; Cellular Component: cytoplasmic membrane-bounded vesicle (GO:0016023);;	--	Os02g0528500 protein OS=Oryza sativa subsp. japonica GN=P0475F05.21-2 PE=4 SV=1	replication protein-like [Oryza sativa Japonica Group]
OS02G0252200	LOC_Os02g15340	no apical meristem protein, putative, expressed	-1.76907	Down	Molecular Function: DNA binding (GO:0003677);; Cellular Component: nucleus (GO:0005634);; Biological Process: regulation of transcription, DNA-templated (GO:0006355);; Biological Process: single-organism developmental process (GO:0044767);;	NAC domain-containing protein 76 OS=Oryza sativa subsp. japonica GN=NAC76 PE=2 SV=2	Os02g0252200 protein OS=Oryza sativa subsp. japonica GN=OSJNBa0009N02.14 PE=2 SV=1	hypothetical protein OsJ_06105 [Oryza sativa Japonica Group]
OS08G0124533	--	--	-1.76865	Down	Molecular Function: protein serine/threonine kinase activity (GO:0004674);; Molecular Function: ATP binding (GO:0005524);; Biological Process: protein phosphorylation (GO:0006468);; Cellular Component: integral component of membrane (GO:0016021);; Cellular Component: cytoplasmic membrane-bounded vesicle (GO:0016023);; Molecular Function: carbohydrate binding (GO:0030246);;	Lectin OS=Erythrina crista-galli PE=1 SV=1	Os08g0124533 protein OS=Oryza sativa subsp. japonica GN=Os08g0124533 PE=4 SV=1	Os08g0124533 [Oryza sativa Japonica Group]
OS06G0194400	LOC_Os06g09420	B3 DNA binding domain containing protein, expressed	-1.76698	Down	Molecular Function: DNA binding (GO:0003677);; Cellular Component: nucleus (GO:0005634);; Biological Process: regulation of transcription, DNA-templated (GO:0006355);;	B3 domain-containing protein Os06g0194400 OS=Oryza sativa subsp. japonica GN=Os06g0194400 PE=2 SV=1	Os06g0194400 protein OS=Oryza sativa subsp. japonica GN=Os06g0194400 PE=4 SV=1	hypothetical protein OsJ_20435 [Oryza sativa Japonica Group]
OS04G0204100	LOC_Os04g12720	indole-3-acetate beta-glucosyltransferase, putative, expressed	-1.76325	Down	Cellular Component: mitochondrion (GO:0005739);; Cellular Component: plastid (GO:0009536);; Biological Process: flavonoid biosynthetic process (GO:0009813);; Biological Process: flavonoid glucuronidation (GO:0052696);; Molecular Function: quercetin 3-O-glucosyltransferase activity (GO:0080043);; Molecular Function: quercetin 7-O-glucosyltransferase activity (GO:0080044);;	UDP-glycosyltransferase 74E2 OS=Arabidopsis thaliana GN=UGT74E2 PE=1 SV=1	Os04g0204100 protein OS=Oryza sativa subsp. japonica GN=Os04g0204100 PE=4 SV=1	Os04g0204100 [Oryza sativa Japonica Group]
OS05G0327000	LOC_Os05g26070	cyclin, putative, expressed	-1.76199	Down	--	--	Os05g0327000 protein (Fragment) OS=Oryza sativa subsp. japonica GN=Os05g0327000 PE=4 SV=1	Os05g0327000, partial [Oryza sativa Japonica Group]
OS02G0823200	LOC_Os02g57740	conserved hypothetical protein	-1.76065	Down	--	--	Os02g0823200 protein OS=Oryza sativa subsp. japonica GN=Os02g0823200 PE=4 SV=1	Os02g0823200 [Oryza sativa Japonica Group]
OS07G0551700	LOC_Os07g36630	CSLF8 - cellulose synthase-like family F; beta1,3;1,4 glucan synthase, expressed	-1.759	Down	Cellular Component: Golgi membrane (GO:0000139);; Cellular Component: integral component of membrane (GO:0016021);; Molecular Function: cellulose synthase (UDP-forming) activity (GO:0016760);; Biological Process: cellulose biosynthetic process (GO:0030244);; Biological Process: cell wall organization (GO:0071555);;	Probable mixed-linked glucan synthase 8 OS=Oryza sativa subsp. japonica GN=CSFL8 PE=2 SV=1	Os07g0551700 protein OS=Oryza sativa subsp. japonica GN=Os07g0551700 PE=4 SV=1	hypothetical protein OsI_26423 [Oryza sativa Indica Group]
OS06G0604300	LOC_Os06g40180	phospholipase D, putative, expressed	-1.75704	Down	Molecular Function: phospholipase D activity (GO:0004630);; Molecular Function: calcium ion binding (GO:0005509);; Biological Process: membrane lipid metabolic process (GO:0006643);; Cellular Component: membrane (GO:0016020);; Biological Process: lipid catabolic process (GO:0016042);; Biological Process: phosphatidylcholine metabolic process (GO:0046470);; Molecular Function: N-acylphosphatidylet…	Phospholipase D alpha 2 OS=Oryza sativa subsp. japonica GN=PLD2 PE=2 SV=2	Phospholipase D OS=Oryza sativa subsp. japonica GN=P0481H08.3 PE=3 SV=1	phospholipase D [Oryza sativa Indica Group]
OS04G0597866	--	--	-1.75587	Down	Cellular Component: mitochondrion (GO:0005739);;	--	Os04g0597866 protein (Fragment) OS=Oryza sativa subsp. japonica GN=Os04g0597866 PE=4 SV=1	Os04g0597866, partial [Oryza sativa Japonica Group]
OS06G0168700	LOC_Os06g07220	LTPL128 - Protease inhibitor/seed storage/LTP family protein precursor, expressed	-1.75547	Down	Biological Process: proteolysis (GO:0006508);; Molecular Function: peptidase activity (GO:0008233);; Cellular Component: cytoplasmic membrane-bounded vesicle (GO:0016023);;	36.4 kDa proline-rich protein OS=Solanum lycopersicum GN=TPRP-F1 PE=2 SV=1	Uncharacterized protein OS=Oryza sativa subsp. japonica GN=OsJ_20271 PE=4 SV=1	hypothetical protein OsJ_20271 [Oryza sativa Japonica Group]
OS09G0479800	LOC_Os09g30240	phosphofructokinase, putative, expressed	-1.75419	Down	Molecular Function: 6-phosphofructokinase activity (GO:0003872);; Molecular Function: serine-type endopeptidase activity (GO:0004252);; Molecular Function: ATP binding (GO:0005524);; Cellular Component: 6-phosphofructokinase complex (GO:0005945);; Biological Process: fructose 6-phosphate metabolic process (GO:0006002);; Biological Process: proteolysis (GO:0006508);; Biological Process: glycolytic…	ATP-dependent 6-phosphofructokinase 2 OS=Arabidopsis thaliana GN=PFK2 PE=1 SV=1	Uncharacterized protein OS=Oryza rufipogon PE=4 SV=1	hypothetical protein OsJ_29767 [Oryza sativa Japonica Group]
OS04G0162701	--	--	-1.75201	Down	--	--	Os04g0162701 protein OS=Oryza sativa subsp. japonica GN=Os04g0162701 PE=4 SV=1	Os04g0162701 [Oryza sativa Japonica Group]
OS05G0217800	LOC_Os05g12640	BURP domain containing protein, expressed	-1.74924	Down	Cellular Component: cytoplasmic membrane-bounded vesicle (GO:0016023);;	BURP domain-containing protein 2 OS=Oryza sativa subsp. japonica GN=BURP2 PE=2 SV=1	Os05g0217800 protein (Fragment) OS=Oryza sativa subsp. japonica GN=Os05g0217800 PE=4 SV=1	Os05g0217800, partial [Oryza sativa Japonica Group]
OS12G0547500	LOC_Os12g36100	kinesin-4, putative, expressed	-1.74847	Down	Molecular Function: microtubule motor activity (GO:0003777);; Molecular Function: ATP binding (GO:0005524);; Cellular Component: kinesin complex (GO:0005871);; Cellular Component: microtubule (GO:0005874);; Biological Process: microtubule-based movement (GO:0007018);; Molecular Function: microtubule binding (GO:0008017);; Biological Process: metabolic process (GO:0008152);; Molecular Function: AT…	Kinesin-4 OS=Arabidopsis thaliana GN=ATK4 PE=1 SV=2	Kinesin-like protein OS=Oryza sativa subsp. japonica GN=Os12g0547500 PE=3 SV=1	hypothetical protein OsJ_36410 [Oryza sativa Japonica Group]
OS06G0488200	LOC_Os06g29350	myosin, putative, expressed	-1.74724	Down	Molecular Function: motor activity (GO:0003774);; Molecular Function: actin binding (GO:0003779);; Molecular Function: ATP binding (GO:0005524);; Biological Process: metabolic process (GO:0008152);; Cellular Component: myosin complex (GO:0016459);;	Myosin-11 OS=Arabidopsis thaliana GN=XI-E PE=3 SV=1	Os06g0488200 protein OS=Oryza sativa subsp. japonica GN=P0583E12.11 PE=4 SV=1	hypothetical protein OsI_23028 [Oryza sativa Indica Group]
OS02G0742800	LOC_Os02g50910	expressed protein	-1.74619	Down	Biological Process: cytokinesis by cell plate formation (GO:0000911);; Molecular Function: microtubule motor activity (GO:0003777);; Molecular Function: ATP binding (GO:0005524);; Cellular Component: kinesin complex (GO:0005871);; Cellular Component: microtubule (GO:0005874);; Biological Process: microtubule-based movement (GO:0007018);; Molecular Function: microtubule binding (GO:0008017);; Biol…	Kinesin-like protein BC2 OS=Oryza sativa subsp. japonica GN=BC2 PE=1 SV=1	Kinesin-like protein OS=Oryza barthii PE=3 SV=1	PREDICTED: kinesin-like protein BC2 [Oryza sativa Japonica Group]
OS12G0203200	LOC_Os12g10220	expressed protein	-1.74361	Down	--	--	Expressed protein OS=Oryza sativa subsp. japonica GN=Os12g0203200 PE=2 SV=1	hypothetical protein OsI_10917 [Oryza sativa Indica Group]
OS02G0569000	LOC_Os02g36030	cytochrome P450, putative, expressed	-1.74358	Down	Molecular Function: iron ion binding (GO:0005506);; Biological Process: defense response (GO:0006952);; Cellular Component: integral component of membrane (GO:0016021);; Cellular Component: cytoplasmic membrane-bounded vesicle (GO:0016023);; Molecular Function: oxidoreductase activity, acting on paired donors, with incorporation or reduction of molecular oxygen, NAD(P)H as one donor, and incorpor…	Cytochrome P450 76M5 OS=Oryza sativa subsp. japonica GN=CYP76M5 PE=1 SV=1	Os02g0569000 protein OS=Oryza sativa subsp. japonica GN=Os02g0569000 PE=3 SV=1	hypothetical protein OsI_07735 [Oryza sativa Indica Group]
OS01G0880850	--	--	-1.74223	Down	Biological Process: response to hypoxia (GO:0001666);; Biological Process: fatty acid biosynthetic process (GO:0006633);; Cellular Component: chloroplast (GO:0009507);; Biological Process: systemic acquired resistance, salicylic acid mediated signaling pathway (GO:0009862);; Biological Process: xylem development (GO:0010089);; Biological Process: regulation of hydrogen peroxide metabolic process …	Stearoyl-[acyl-carrier-protein] 9-desaturase 1, chloroplastic OS=Oryza sativa subsp. japonica GN=Os01g0880800 PE=2 SV=1	Os01g0880800 protein OS=Oryza sativa subsp. japonica GN=Os01g0880800 PE=4 SV=1	hypothetical protein OsJ_04296 [Oryza sativa Japonica Group]
OS01G0176400	LOC_Os01g08140	phototropic-responsive NPH3 family protein, putative	-1.7411	Down	--	BTB/POZ domain-containing protein NPY5 OS=Arabidopsis thaliana GN=NPY5 PE=2 SV=2	Os01g0176400 protein (Fragment) OS=Oryza sativa subsp. japonica GN=Os01g0176400 PE=4 SV=1	hypothetical protein OsJ_00587 [Oryza sativa Japonica Group]
OS06G0549300	LOC_Os06g35630	reticuline oxidase-like protein precursor, putative, expressed	-1.74034	Down	Molecular Function: oxidoreductase activity, acting on CH-OH group of donors (GO:0016614);; Molecular Function: flavin adenine dinucleotide binding (GO:0050660);; Biological Process: oxidation-reduction process (GO:0055114);;	Tetrahydrocannabinolic acid synthase OS=Cannabis sativa PE=1 SV=1	Uncharacterized protein OS=Oryza rufipogon PE=4 SV=1	Os06g0549300, partial [Oryza sativa Japonica Group]
OS02G0699433	--	--	-1.7402	Down	--	--	Os02g0699433 protein (Fragment) OS=Oryza sativa subsp. japonica GN=Os02g0699433 PE=4 SV=1	Os02g0699433, partial [Oryza sativa Japonica Group]
OS02G0453600	LOC_Os02g25640	glutelin, putative, expressed	-1.74	Down	Cellular Component: cytoplasmic membrane-bounded vesicle (GO:0016023);; Molecular Function: nutrient reservoir activity (GO:0045735);;	Glutelin type-B 5 OS=Oryza sativa subsp. japonica GN=GLUB5 PE=2 SV=1	Glutelin OS=Oryza sativa subsp. japonica GN=Os02g0453600 PE=2 SV=1	glutelin [Oryza sativa Japonica Group]
OS07G0141100	LOC_Os07g04810	protein kinase domain containing protein, expressed	-1.73766	Down	Molecular Function: protein serine/threonine kinase activity (GO:0004674);; Molecular Function: ATP binding (GO:0005524);; Biological Process: protein phosphorylation (GO:0006468);; Cellular Component: integral component of membrane (GO:0016021);; Cellular Component: cytoplasmic membrane-bounded vesicle (GO:0016023);;	G-type lectin S-receptor-like serine/threonine-protein kinase At1g34300 OS=Arabidopsis thaliana GN=At1g34300 PE=2 SV=1	Os07g0141100 protein OS=Oryza sativa subsp. japonica GN=OJ1417_E01.135 PE=2 SV=1	hypothetical protein OsI_24847 [Oryza sativa Indica Group]
OS01G0762500	LOC_Os01g55690	glutelin, putative, expressed	-1.73754	Down	Cellular Component: cytoplasmic membrane-bounded vesicle (GO:0016023);; Molecular Function: nutrient reservoir activity (GO:0045735);;	Glutelin type-A 1 OS=Oryza sativa subsp. japonica GN=GLUA1 PE=1 SV=2	Uncharacterized protein OS=Oryza rufipogon PE=4 SV=1	glutelin [Oryza sativa Japonica Group]
OS12G0567300	LOC_Os12g37970	MYB family transcription factor, putative, expressed	-1.73747	Down	Molecular Function: DNA binding (GO:0003677);; Cellular Component: nucleus (GO:0005634);; Biological Process: regulation of transcription, DNA-templated (GO:0006355);;	Myb-related protein MYBAS2 OS=Oryza sativa subsp. japonica GN=MYBAS2 PE=2 SV=1	Uncharacterized protein OS=Oryza sativa subsp. japonica GN=OsJ_36546 PE=4 SV=1	hypothetical protein OsJ_36546 [Oryza sativa Japonica Group]
OS02G0726700	LOC_Os02g49480	helix-loop-helix DNA-binding domain containing protein, expressed	-1.73717	Down	Molecular Function: protein dimerization activity (GO:0046983);;	Transcription factor BIM1 OS=Arabidopsis thaliana GN=BIM1 PE=1 SV=2	BHLH protein-like OS=Oryza sativa subsp. japonica GN=B1121A12.20 PE=4 SV=1	PREDICTED: transcription factor BIM2 [Oryza sativa Japonica Group]
OS01G0571133	--	--	-1.72857	Down	--	--	Os01g0571133 protein OS=Oryza sativa subsp. japonica GN=Os01g0571133 PE=4 SV=1	Os01g0571133 [Oryza sativa Japonica Group]
OS09G0483400	LOC_Os09g31031	ubiquitin family protein, putative, expressed	-1.72662	Down	Molecular Function: structural constituent of ribosome (GO:0003735);; Cellular Component: ribosome (GO:0005840);; Biological Process: translation (GO:0006412);;	Ubiquitin-60S ribosomal protein L40 OS=Brassica rapa subsp. pekinensis PE=2 SV=2	Uncharacterized protein OS=Oryza barthii PE=4 SV=1	PREDICTED: ubiquitin-60S ribosomal protein L40 [Oryza sativa Japonica Group]
OS06G0671800	LOC_Os06g45990	patellin-5, putative, expressed	-1.72323	Down	Molecular Function: transporter activity (GO:0005215);; Cellular Component: nucleus (GO:0005634);; Cellular Component: cytosol (GO:0005829);; Cellular Component: plasma membrane (GO:0005886);; Biological Process: transport (GO:0006810);; Cellular Component: integral component of membrane (GO:0016021);; Biological Process: sterol biosynthetic process (GO:0016126);; Biological Process: plant-type c…	Patellin-4 OS=Arabidopsis thaliana GN=PATL4 PE=1 SV=2	Os06g0671800 protein OS=Oryza sativa subsp. japonica GN=Os06g0671800 PE=4 SV=1	Os06g0671800 [Oryza sativa Japonica Group]
OS08G0504800	LOC_Os08g39460	AGC_PVPK_like_CDK8.2 - ACG kinases include homologs to PKA, PKG and PKC, expressed	-1.72113	Down	Molecular Function: protein serine/threonine kinase activity (GO:0004674);; Molecular Function: ubiquitin-protein transferase activity (GO:0004842);; Molecular Function: ATP binding (GO:0005524);; Cellular Component: cytoplasm (GO:0005737);; Cellular Component: plasma membrane (GO:0005886);; Biological Process: protein phosphorylation (GO:0006468);; Biological Process: intracellular signal transd…	Serine/threonine-protein kinase UCN OS=Arabidopsis thaliana GN=UNC PE=1 SV=1	Putative uncharacterized protein OS=Oryza sativa subsp. indica GN=OsI_29798 PE=4 SV=1	PREDICTED: serine/threonine-protein kinase UCN [Oryza sativa Japonica Group]
OS07G0132300	LOC_Os07g04020	expressed protein	-1.72087	Down	Biological Process: guard cell differentiation (GO:0010052);; Cellular Component: integral component of membrane (GO:0016021);; Cellular Component: cytoplasmic membrane-bounded vesicle (GO:0016023);;	EPIDERMAL PATTERNING FACTOR-like protein 2 OS=Arabidopsis thaliana GN=EPFL2 PE=2 SV=1	Putative uncharacterized protein OS=Oryza sativa subsp. indica GN=OsI_24783 PE=4 SV=1	PREDICTED: EPIDERMAL PATTERNING FACTOR-like protein 2 [Oryza sativa Japonica Group]
OS07G0507200	LOC_Os07g32390	targeting protein-related, putative, expressed	-1.71659	Down	Cellular Component: spindle (GO:0005819);; Cellular Component: microtubule (GO:0005874);; Biological Process: activation of protein kinase activity (GO:0032147);; Biological Process: regulation of mitotic spindle organization (GO:0060236);;	Protein TPX2 OS=Arabidopsis thaliana GN=TPX2 PE=1 SV=1	Os07g0507200 protein OS=Oryza sativa subsp. japonica GN=OSJNBb0062D12.128 PE=4 SV=1	unknown protein [Oryza sativa Japonica Group]
OS07G0253100	LOC_Os07g14920	hypothetical protein	-1.71616	Down	--	--	Os07g0253100 protein (Fragment) OS=Oryza sativa subsp. japonica GN=Os07g0253100 PE=4 SV=1	Os07g0253100, partial [Oryza sativa Japonica Group]
OS04G0350300	LOC_Os04g28260	Kinesin motor domain domain containing protein, expressed	-1.71558	Down	Molecular Function: phosphorelay sensor kinase activity (GO:0000155);; Biological Process: phosphorelay signal transduction system (GO:0000160);; Molecular Function: ATP binding (GO:0005524);; Cellular Component: kinesin complex (GO:0005871);; Cellular Component: microtubule (GO:0005874);; Biological Process: microtubule-based movement (GO:0007018);; Molecular Function: microtubule binding (GO:00…	Kinesin-like protein KIN12B OS=Arabidopsis thaliana GN=KIN12B PE=1 SV=1	Kinesin-like protein (Fragment) OS=Oryza sativa subsp. japonica GN=Os04g0350300 PE=2 SV=1	Os04g0350300 [Oryza sativa Japonica Group]
OS02G0570400	LOC_Os02g36140	terpene synthase, putative, expressed	-1.7151	Down	Molecular Function: magnesium ion binding (GO:0000287);; Cellular Component: mitochondrion (GO:0005739);; Biological Process: defense response (GO:0006952);; Cellular Component: chloroplast (GO:0009507);; Biological Process: gibberellin biosynthetic process (GO:0009686);; Molecular Function: ent-kaurene synthase activity (GO:0009899);; Molecular Function: ent-cassa-12,15-diene synthase activity (…	Ent-cassa-12,15-diene synthase OS=Oryza sativa subsp. japonica GN=KSL7 PE=2 SV=1	Os02g0570400 protein OS=Oryza sativa subsp. japonica GN=Os02g0570400 PE=4 SV=1	putative diterpene cyclase [Oryza sativa]
OS01G0826800	LOC_Os01g61110	ulp1 protease family, C-terminal catalytic domain containing protein	-1.71434	Down	--	--	Uncharacterized protein OS=Oryza glumipatula PE=4 SV=1	PREDICTED: uncharacterized protein LOC102712866 [Oryza brachyantha]
OS06G0497200	LOC_Os06g30179	cytochrome P450, putative, expressed	-1.71336	Down	Molecular Function: iron ion binding (GO:0005506);; Cellular Component: membrane (GO:0016020);; Cellular Component: cytoplasmic membrane-bounded vesicle (GO:0016023);; Molecular Function: oxidoreductase activity, acting on paired donors, with incorporation or reduction of molecular oxygen, NAD(P)H as one donor, and incorporation of one atom of oxygen (GO:0016709);; Molecular Function: heme bindin…	Premnaspirodiene oxygenase OS=Hyoscyamus muticus GN=CYP71D55 PE=1 SV=1	Os06g0497200 protein OS=Oryza sativa subsp. japonica GN=Os06g0497200 PE=4 SV=1	Os06g0497200 [Oryza sativa Japonica Group]
OS07G0210000	LOC_Os07g10910	ATEXO70F1, putative, expressed	-1.7123	Down	Cellular Component: exocyst (GO:0000145);; Biological Process: exocytosis (GO:0006887);;	Exocyst complex component EXO70A1 OS=Arabidopsis thaliana GN=EXO70A1 PE=1 SV=1	Os07g0210000 protein OS=Oryza sativa subsp. japonica GN=OSJNBa0008C11.22-1 PE=4 SV=1	PREDICTED: exocyst complex component EXO70B1 isoform X1 [Oryza sativa Japonica Group]
OS06G0649700	LOC_Os06g44040	DOMON domain containing protein, expressed	-1.71046	Down	Molecular Function: monooxygenase activity (GO:0004497);; Cellular Component: integral component of membrane (GO:0016021);; Cellular Component: cytoplasmic membrane-bounded vesicle (GO:0016023);; Biological Process: oxidation-reduction process (GO:0055114);;	Cytochrome b561, DM13 and DOMON domain-containing protein At5g54830 OS=Arabidopsis thaliana GN=At5g54830 PE=2 SV=1	Os06g0649700 protein OS=Oryza sativa subsp. japonica GN=Os06g0649700 PE=4 SV=1	PREDICTED: cytochrome b561, DM13 and DOMON domain-containing protein At5g54830 [Oryza sativa Japonica Group]
OS03G0168000	LOC_Os03g07170	lactose permease-related, putative, expressed	-1.70693	Down	Cellular Component: integral component of membrane (GO:0016021);;	Major facilitator superfamily domain-containing protein 12 OS=Mus musculus GN=Mfsd12 PE=1 SV=1	Lactose permease, putative, expressed OS=Oryza sativa subsp. japonica GN=OSJNBa0091P11.34 PE=2 SV=1	hypothetical protein OsI_10171 [Oryza sativa Indica Group]
OS02G0818500	LOC_Os02g57310	pib, putative, expressed	-1.70392	Down	Molecular Function: ATP binding (GO:0005524);; Biological Process: apoptotic process (GO:0006915);; Biological Process: defense response (GO:0006952);; Molecular Function: ADP binding (GO:0043531);;	Putative disease resistance protein RGA3 OS=Solanum bulbocastanum GN=RGA3 PE=2 SV=2	Os02g0818500 protein OS=Oryza sativa subsp. japonica GN=Os02g0818500 PE=2 SV=1	unnamed protein product [Oryza sativa Japonica Group]
OS10G0552800	LOC_Os10g40530	LTPL146 - Protease inhibitor/seed storage/LTP family protein precursor, expressed	-1.70359	Down	Cellular Component: cytoplasmic membrane-bounded vesicle (GO:0016023);;	Cortical cell-delineating protein OS=Zea mays PE=2 SV=1	Uncharacterized protein OS=Oryza sativa subsp. indica GN=OsI_34592 PE=4 SV=1	PREDICTED: cortical cell-delineating protein isoform X2 [Oryza sativa Japonica Group]
OS12G0548700	LOC_Os12g36210	inhibitor I family protein, putative, expressed	-1.70043	Down	Molecular Function: serine-type endopeptidase inhibitor activity (GO:0004867);; Molecular Function: peptidase activity (GO:0008233);; Biological Process: response to wounding (GO:0009611);; Biological Process: negative regulation of endopeptidase activity (GO:0010951);;	Subtilisin-chymotrypsin inhibitor-2A OS=Hordeum vulgare PE=1 SV=2	Uncharacterized protein OS=Oryza rufipogon PE=4 SV=1	subtilisin-chymotrypsin inhibitor CI-1B [Zea mays]
OS10G0183150	--	--	-1.69747	Down	Molecular Function: ADP binding (GO:0043531);;	Probable disease resistance protein At1g58390 OS=Arabidopsis thaliana GN=At1g58390 PE=2 SV=4	Uncharacterized protein OS=Oryza rufipogon PE=4 SV=1	PREDICTED: probable disease resistance protein At1g58602-like isoform X1 [Oryza brachyantha]
OS08G0102700	LOC_Os08g01220	harpin-induced protein 1 domain containing protein, expressed	-1.69739	Down	Molecular Function: signal transducer activity (GO:0004871);; Biological Process: defense response (GO:0006952);; Biological Process: signal transduction (GO:0007165);; Cellular Component: plasmodesma (GO:0009506);; Cellular Component: integral component of membrane (GO:0016021);; Cellular Component: anchored component of plasma membrane (GO:0046658);;	Protein YLS9 OS=Arabidopsis thaliana GN=YLS9 PE=2 SV=1	Uncharacterized protein OS=Oryza barthii PE=4 SV=1	hypothetical protein OsI_27486 [Oryza sativa Indica Group]
OS10G0516100	LOC_Os10g37180	glycine cleavage system H protein, putative, expressed	-1.69681	Down	Cellular Component: mitochondrion (GO:0005739);; Cellular Component: glycine cleavage complex (GO:0005960);; Biological Process: glycine decarboxylation via glycine cleavage system (GO:0019464);;	Glycine cleavage system H protein, mitochondrial OS=Oryza sativa subsp. japonica GN=GDCSH PE=1 SV=1	Uncharacterized protein OS=Oryza nivara PE=3 SV=1	PREDICTED: glycine cleavage system H protein, mitochondrial-like [Oryza brachyantha]
OS01G0691200	--	--	-1.69652	Down	--	Probable non-specific lipid-transfer protein AKCS9 OS=Vigna unguiculata PE=2 SV=1	Uncharacterized protein OS=Oryza nivara PE=4 SV=1	hypothetical protein OsI_03343 [Oryza sativa Indica Group]
OS09G0334600	LOC_Os09g16520	cytochrome b5-like Heme/Steroid binding domain containing protein, expressed	-1.69585	Down	Cellular Component: integral component of membrane (GO:0016021);; Molecular Function: heme binding (GO:0020037);; Molecular Function: metal ion binding (GO:0046872);;	Cytochrome B5-like protein OS=Arabidopsis thaliana GN=CB5LP PE=2 SV=1	Os09g0334600 protein (Fragment) OS=Oryza sativa subsp. japonica GN=Os09g0334600 PE=3 SV=1	Os09g0334600, partial [Oryza sativa Japonica Group]
OS03G0238600	LOC_Os03g13540	Ser/Thr protein phosphatase family protein, putative, expressed	-1.69507	Down	Molecular Function: acid phosphatase activity (GO:0003993);; Biological Process: dephosphorylation (GO:0016311);;	Purple acid phosphatase 3 OS=Arabidopsis thaliana GN=PAP3 PE=2 SV=1	Putative uncharacterized protein OS=Oryza sativa subsp. indica GN=OsI_10684 PE=4 SV=1	PREDICTED: purple acid phosphatase 3-like [Oryza brachyantha]
OS07G0206500	LOC_Os07g10580	PROLM26 - Prolamin precursor, expressed	-1.693	Down	Molecular Function: serine-type endopeptidase inhibitor activity (GO:0004867);; Cellular Component: vacuole (GO:0005773);; Cellular Component: aleurone grain (GO:0033095);; Molecular Function: nutrient reservoir activity (GO:0045735);;	13 kDa prolamin C OS=Oryza sativa subsp. japonica GN=PROLM25 PE=2 SV=2	Prolamin OS=Oryza sativa GN=RP5 PE=2 SV=1	PREDICTED: uncharacterized protein LOC4342688 [Oryza sativa Japonica Group]
OS04G0489600	LOC_Os04g41229	helix-loop-helix DNA-binding domain containing protein, expressed	-1.6912	Down	Molecular Function: core promoter sequence-specific DNA binding (GO:0001046);; Molecular Function: RNA polymerase II transcription regulatory region sequence-specific DNA binding transcription factor activity involved in positive regulation of transcription (GO:0001228);; Cellular Component: nucleus (GO:0005634);; Biological Process: positive regulation of transcription from RNA polymerase II pro…	Transcription factor bHLH128 OS=Arabidopsis thaliana GN=BHLH128 PE=1 SV=1	Uncharacterized protein OS=Oryza rufipogon PE=4 SV=1	PREDICTED: transcription factor bHLH128-like, partial [Oryza brachyantha]
OS01G0108800	LOC_Os01g01890	expressed protein	-1.68621	Down	--	--	Uncharacterized protein OS=Oryza rufipogon PE=4 SV=1	hypothetical protein OsJ_00073 [Oryza sativa Japonica Group]
OS05G0319700	LOC_Os05g25540	STRUBBELIG-RECEPTOR FAMILY 6 precursor, putative, expressed	-1.68422	Down	Molecular Function: protein serine/threonine kinase activity (GO:0004674);; Molecular Function: ATP binding (GO:0005524);; Biological Process: protein phosphorylation (GO:0006468);; Cellular Component: integral component of membrane (GO:0016021);;	Probable receptor-like protein kinase At1g80640 OS=Arabidopsis thaliana GN=At1g80640 PE=2 SV=1	Os05g0319700 protein OS=Oryza sativa subsp. japonica GN=OSJNBb0006B22.5 PE=2 SV=1	hypothetical protein OsI_19455 [Oryza sativa Indica Group]
OS01G0753800	LOC_Os01g55000	expressed protein	-1.68133	Down	Cellular Component: cytoplasmic membrane-bounded vesicle (GO:0016023);;	--	Os01g0753800 protein OS=Oryza sativa subsp. japonica GN=P0503C12.12 PE=2 SV=1	hypothetical protein OsI_03772 [Oryza sativa Indica Group]
OS08G0124000	LOC_Os08g02996	receptor-like kinase, putative, expressed	-1.67647	Down	Molecular Function: protein serine/threonine kinase activity (GO:0004674);; Molecular Function: ATP binding (GO:0005524);; Biological Process: protein phosphorylation (GO:0006468);; Cellular Component: integral component of membrane (GO:0016021);; Cellular Component: cytoplasmic membrane-bounded vesicle (GO:0016023);; Molecular Function: carbohydrate binding (GO:0030246);;	L-type lectin-domain containing receptor kinase IX.1 OS=Arabidopsis thaliana GN=LECRK91 PE=2 SV=1	Os08g0124000 protein OS=Oryza sativa subsp. japonica GN=OSJNBa0073J19.41-1 PE=3 SV=1	PREDICTED: L-type lectin-domain containing receptor kinase IX.1 isoform X1 [Oryza sativa Japonica Group]
OS02G0178700	LOC_Os02g08220	expressed protein	-1.67519	Down	Molecular Function: protein dimerization activity (GO:0046983);;	--	Uncharacterized protein OS=Oryza barthii PE=4 SV=1	hypothetical protein OsJ_05610 [Oryza sativa Japonica Group]
OS10G0351500	LOC_Os10g21090	ATP binding protein, putative, expressed	-1.67365	Down	Molecular Function: protein serine/threonine kinase activity (GO:0004674);; Molecular Function: protein tyrosine kinase activity (GO:0004713);; Molecular Function: ATP binding (GO:0005524);; Biological Process: protein phosphorylation (GO:0006468);; Cellular Component: integral component of membrane (GO:0016021);; Molecular Function: polysaccharide binding (GO:0030247);;	Probably inactive receptor-like protein kinase At2g46850 OS=Arabidopsis thaliana GN=At2g46850 PE=3 SV=1	Os10g0351500 protein OS=Oryza sativa subsp. japonica GN=Os10g0351500 PE=4 SV=1	Putative Ser/Thr protein kinase [Oryza sativa Japonica Group]
OS02G0783650	--	--	-1.67043	Down	Cellular Component: mitochondrion (GO:0005739);; Cellular Component: cytosol (GO:0005829);; Biological Process: response to sucrose (GO:0009744);; Biological Process: response to fructose (GO:0009750);; Biological Process: vegetative to reproductive phase transition of meristem (GO:0010228);; Cellular Component: integral component of membrane (GO:0016021);; Biological Process: protein desumoylati…	Alpha-aminoadipic semialdehyde synthase OS=Arabidopsis thaliana GN=LKR/SDH PE=1 SV=1	Os02g0783700 protein (Fragment) OS=Oryza sativa subsp. japonica GN=Os02g0783700 PE=4 SV=1	hypothetical protein OsJ_08631 [Oryza sativa Japonica Group]
OS07G0214300	LOC_Os07g11380	RAL4 - Seed allergenic protein RA5/RA14/RA17 precursor, expressed	-1.66587	Down	Molecular Function: serine-type endopeptidase inhibitor activity (GO:0004867);; Cellular Component: extracellular space (GO:0005615);; Cellular Component: mitochondrion (GO:0005739);; Biological Process: defense response (GO:0006952);; Biological Process: negative regulation of endopeptidase activity (GO:0010951);; Molecular Function: alpha-amylase inhibitor activity (GO:0015066);; Cellular Compo…	Seed allergenic protein RAG2 OS=Oryza sativa subsp. japonica GN=RAG2 PE=1 SV=2	Putative uncharacterized protein OS=Oryza sativa subsp. indica GN=OsI_25370 PE=4 SV=1	PREDICTED: seed allergenic protein RAG2 [Oryza sativa Japonica Group]
OS04G0533300	LOC_Os04g45070	remorin, putative, expressed	-1.66183	Down	--	Remorin OS=Solanum tuberosum PE=1 SV=1	Os04g0533300 protein (Fragment) OS=Oryza sativa subsp. japonica GN=Os04g0533300 PE=4 SV=1	Os04g0533300, partial [Oryza sativa Japonica Group]
OS03G0392600	LOC_Os03g27480	OsSCP14 - Putative Serine Carboxypeptidase homologue, expressed	-1.66065	Down	Molecular Function: serine-type carboxypeptidase activity (GO:0004185);; Cellular Component: cytoplasmic membrane-bounded vesicle (GO:0016023);; Biological Process: proteolysis involved in cellular protein catabolic process (GO:0051603);;	Serine carboxypeptidase-like 51 OS=Arabidopsis thaliana GN=SCPL51 PE=2 SV=2	Os03g0392600 protein OS=Oryza sativa subsp. japonica GN=OSJNBa0065F09.14 PE=2 SV=1	Serine carboxypeptidase family protein, expressed [Oryza sativa Japonica Group]
OS12G0552900	LOC_Os12g36690	mla1, putative, expressed	-1.65971	Down	Molecular Function: ADP binding (GO:0043531);;	Disease resistance protein RPM1 OS=Arabidopsis thaliana GN=RPM1 PE=1 SV=1	NB-ARC domain containing protein, expressed OS=Oryza sativa subsp. japonica GN=Os12g0552900 PE=4 SV=1	hypothetical protein OsJ_36447 [Oryza sativa Japonica Group]
OS05G0249100	LOC_Os05g16054	expressed protein	-1.65907	Down	--	--	Putative uncharacterized protein OS=Oryza sativa subsp. indica GN=OsI_19170 PE=4 SV=1	unknown protein [Oryza sativa Japonica Group]
OS07G0551750	--	--	-1.6583	Down	Cellular Component: integral component of membrane (GO:0016021);; Molecular Function: cellulose synthase (UDP-forming) activity (GO:0016760);; Biological Process: cellulose biosynthetic process (GO:0030244);; Biological Process: cell wall organization (GO:0071555);;	Probable mixed-linked glucan synthase 8 OS=Oryza sativa subsp. japonica GN=CSFL8 PE=2 SV=1	Os07g0551750 protein OS=Oryza sativa subsp. japonica GN=Os07g0551750 PE=4 SV=1	Os07g0551750 [Oryza sativa Japonica Group]
OS02G0699700	LOC_Os02g47150	DNA topoisomerase 2, putative, expressed	-1.65561	Down	Biological Process: resolution of meiotic recombination intermediates (GO:0000712);; Biological Process: sister chromatid segregation (GO:0000819);; Biological Process: cytokinesis by cell plate formation (GO:0000911);; Molecular Function: DNA binding (GO:0003677);; Molecular Function: DNA topoisomerase type II (ATP-hydrolyzing) activity (GO:0003918);; Molecular Function: ATP binding (GO:0005524)…	DNA topoisomerase 2 OS=Arabidopsis thaliana GN=TOP2 PE=2 SV=2	DNA topoisomerase 2 OS=Oryza barthii PE=3 SV=1	PREDICTED: DNA topoisomerase 2 [Oryza sativa Japonica Group]
OS10G0551800	LOC_Os10g40430	LTPL139 - Protease inhibitor/seed storage/LTP family protein precursor, expressed	-1.65189	Down	Cellular Component: cytoplasmic membrane-bounded vesicle (GO:0016023);;	Cortical cell-delineating protein OS=Zea mays PE=2 SV=1	Uncharacterized protein OS=Oryza rufipogon PE=4 SV=1	PREDICTED: cortical cell-delineating protein-like [Oryza brachyantha]
OS06G0549337	--	--	-1.65028	Down	Molecular Function: oxidoreductase activity, acting on CH-OH group of donors (GO:0016614);; Molecular Function: flavin adenine dinucleotide binding (GO:0050660);; Biological Process: oxidation-reduction process (GO:0055114);;	Cannabidiolic acid synthase OS=Cannabis sativa GN=CBDAS PE=1 SV=1	Putative uncharacterized protein OS=Oryza sativa subsp. indica GN=OsI_23315 PE=4 SV=1	hypothetical protein OsI_23315 [Oryza sativa Indica Group]
OS06G0125400	LOC_Os06g03540	oligopeptide transporter, putative, expressed	-1.64927	Down	Biological Process: oligopeptide transport (GO:0006857);; Molecular Function: oligopeptide transporter activity (GO:0015198);; Cellular Component: integral component of membrane (GO:0016021);; Biological Process: transmembrane transport (GO:0055085);;	Oligopeptide transporter 7 OS=Arabidopsis thaliana GN=OPT7 PE=2 SV=1	Os06g0125400 protein OS=Oryza sativa subsp. japonica GN=P0425F02.26 PE=4 SV=1	putative sexual differentiation process protein isp4 [Oryza sativa Japonica Group]
OS02G0752300	LOC_Os02g51640	expressed protein	-1.64735	Down	--	--	Uncharacterized protein OS=Oryza barthii PE=4 SV=1	hypothetical protein OsJ_08410 [Oryza sativa Japonica Group]
OS04G0685000	LOC_Os04g58820	ATOFP18/OFP18, putative, expressed	-1.64705	Down	--	Transcription repressor OFP13 OS=Arabidopsis thaliana GN=OFP13 PE=2 SV=1	Uncharacterized protein OS=Oryza rufipogon PE=4 SV=1	H0913C04.8 [Oryza sativa Indica Group]
OS01G0249800	LOC_Os01g14710	conserved hypothetical protein	-1.64272	Down	Cellular Component: cytoplasm (GO:0005737);; Biological Process: metal ion transport (GO:0030001);; Molecular Function: transition metal ion binding (GO:0046914);; Biological Process: cellular transition metal ion homeostasis (GO:0046916);;	--	Os01g0249800 protein (Fragment) OS=Oryza sativa subsp. japonica GN=Os01g0249800 PE=4 SV=1	Os01g0249800, partial [Oryza sativa Japonica Group]
OS11G0102200	LOC_Os11g01140	AGC_PVPK_like_kin82y.18 - ACG kinases include homologs to PKA, PKG and PKC, expressed	-1.64139	Down	Molecular Function: phosphorelay sensor kinase activity (GO:0000155);; Biological Process: phosphorelay signal transduction system (GO:0000160);; Molecular Function: protein serine/threonine kinase activity (GO:0004674);; Molecular Function: ATP binding (GO:0005524);; Cellular Component: vacuole (GO:0005773);; Biological Process: regulation of transcription, DNA-templated (GO:0006355);; Biologica…	Phototropin-1B OS=Oryza sativa subsp. japonica GN=PHOT1B PE=1 SV=2	Os11g0102200 protein OS=Oryza sativa subsp. japonica GN=Os11g0102200 PE=4 SV=1	hypothetical protein OsI_37109 [Oryza sativa Indica Group]
OS11G0242800	LOC_Os11g13890	chlorophyll A-B binding protein, putative, expressed	-1.63952	Down	Cellular Component: mitochondrion (GO:0005739);; Biological Process: rRNA processing (GO:0006364);; Cellular Component: PSII associated light-harvesting complex II (GO:0009517);; Cellular Component: photosystem I (GO:0009522);; Biological Process: response to high light intensity (GO:0009644);; Biological Process: response to sucrose (GO:0009744);; Biological Process: photosynthesis, light harves…	Chlorophyll a-b binding protein CP26, chloroplastic OS=Arabidopsis thaliana GN=LHCB5 PE=1 SV=1	Uncharacterized protein OS=Oryza rufipogon PE=4 SV=1	hypothetical protein OsI_35663 [Oryza sativa Indica Group]
OS03G0705800	LOC_Os03g49830	expressed protein	-1.63879	Down	--	Protein FAF-like, chloroplastic OS=Arabidopsis thaliana GN=At5g22090 PE=2 SV=1	Uncharacterized protein OS=Oryza rufipogon PE=4 SV=1	PREDICTED: protein FAF-like, chloroplastic [Oryza sativa Japonica Group]
Trans_newGene_421	--	--	-1.63808	Down	Cellular Component: mitochondrion (GO:0005739);; Cellular Component: integral component of membrane (GO:0016021);;	--	--	hypothetical protein OsJ_33275 [Oryza sativa Japonica Group]
OS08G0542300	LOC_Os08g42940	hypothetical protein	-1.6371	Down	Biological Process: maturation of LSU-rRNA from tricistronic rRNA transcript (SSU-rRNA, 5.8S rRNA, LSU-rRNA) (GO:0000463);; Biological Process: RNA methylation (GO:0001510);; Biological Process: cytoplasmic translation (GO:0002181);; Molecular Function: structural constituent of ribosome (GO:0003735);; Cellular Component: nucleolus (GO:0005730);; Cellular Component: cytosolic large ribosomal subu…	60S ribosomal protein L7 OS=Caenorhabditis elegans GN=rpl-7 PE=3 SV=1	Os08g0542300 protein OS=Oryza sativa subsp. japonica GN=OJ1521_G02.11 PE=2 SV=1	hypothetical protein [Oryza sativa Japonica Group]
OS07G0573800	LOC_Os07g38620	pyridoxamine 5'-phosphate oxidase family protein, putative, expressed	-1.63466	Down	Molecular Function: pyridoxamine-phosphate oxidase activity (GO:0004733);; Cellular Component: chloroplast (GO:0009507);; Molecular Function: FMN binding (GO:0010181);; Biological Process: pyridoxal phosphate biosynthetic process (GO:0042823);; Biological Process: oxidation-reduction process (GO:0055114);;	Glutamyl-tRNA reductase-binding protein, chloroplastic OS=Arabidopsis thaliana GN=GLUTRBP PE=1 SV=1	Os07g0573800 protein OS=Oryza sativa subsp. japonica GN=OJ1699_E05.22-1 PE=2 SV=1	hypothetical protein OsI_26573 [Oryza sativa Indica Group]
OS01G0880800	LOC_Os01g65830	acyl-desaturase, chloroplast precursor, putative, expressed	-1.6337	Down	Biological Process: response to hypoxia (GO:0001666);; Biological Process: fatty acid biosynthetic process (GO:0006633);; Cellular Component: chloroplast (GO:0009507);; Biological Process: systemic acquired resistance, salicylic acid mediated signaling pathway (GO:0009862);; Biological Process: xylem development (GO:0010089);; Biological Process: regulation of hydrogen peroxide metabolic process …	Stearoyl-[acyl-carrier-protein] 9-desaturase 1, chloroplastic OS=Oryza sativa subsp. japonica GN=Os01g0880800 PE=2 SV=1	Os01g0880800 protein OS=Oryza sativa subsp. japonica GN=Os01g0880800 PE=4 SV=1	hypothetical protein OsJ_04296 [Oryza sativa Japonica Group]
OS06G0245600	LOC_Os06g13640	expressed protein	-1.6335	Down	Biological Process: embryo development ending in seed dormancy (GO:0009793);; Biological Process: endosperm development (GO:0009960);;	--	Os06g0245600 protein (Fragment) OS=Oryza sativa subsp. japonica GN=Os06g0245600 PE=4 SV=1	Os06g0245600, partial [Oryza sativa Japonica Group]
OS07G0573400	LOC_Os07g38590	carboxyl-terminal peptidase, putative, expressed	-1.63113	Down	Cellular Component: integral component of membrane (GO:0016021);;	--	Putative uncharacterized protein OS=Oryza sativa subsp. indica GN=OsI_26567 PE=4 SV=1	hypothetical protein SORBIDRAFT_02g037130 [Sorghum bicolor]
OS02G0124800	LOC_Os02g03230	membrane related protein CP5, putative, expressed	-1.62946	Down	--	--	Uncharacterized protein OS=Oryza barthii PE=4 SV=1	hypothetical protein TRIUR3_23911 [Triticum urartu]
OS02G0666200	LOC_Os02g44630	aquaporin protein, putative, expressed	-1.62857	Down	Cellular Component: vacuole (GO:0005773);; Cellular Component: plasma membrane (GO:0005886);; Biological Process: water transport (GO:0006833);; Cellular Component: plasmodesma (GO:0009506);; Molecular Function: water channel activity (GO:0015250);; Molecular Function: glycerol channel activity (GO:0015254);; Biological Process: glycerol transport (GO:0015793);; Cellular Component: integral compo…	Aquaporin PIP1-1 OS=Oryza sativa subsp. japonica GN=PIP1-1 PE=2 SV=1	Uncharacterized protein OS=Oryza nivara PE=3 SV=1	aquaporin [Oryza sativa Japonica Group]
OS12G0471100	LOC_Os12g28590	ATPase 2, putative, expressed	-1.62791	Down	Molecular Function: ATP binding (GO:0005524);; Biological Process: cell division (GO:0051301);;	AAA-ATPase ASD, mitochondrial OS=Arabidopsis thaliana GN=AATP1 PE=1 SV=1	Cell Division Protein AAA ATPase family, putative, expressed OS=Oryza sativa subsp. japonica GN=LOC_Os12g28590 PE=4 SV=1	hypothetical protein OsI_38277 [Oryza sativa Indica Group]
OS05G0390000	LOC_Os05g32380	phospholipase, putative, expressed	-1.62486	Down	Molecular Function: DNA binding (GO:0003677);; Molecular Function: sequence-specific DNA binding transcription factor activity (GO:0003700);; Cellular Component: nucleus (GO:0005634);; Biological Process: regulation of transcription, DNA-templated (GO:0006355);; Biological Process: lipid metabolic process (GO:0006629);; Biological Process: multicellular organismal development (GO:0007275);; Cellu…	Phospholipase A1-Igamma1, chloroplastic OS=Arabidopsis thaliana GN=At1g06800 PE=1 SV=2	Os05g0390000 protein OS=Oryza sativa subsp. japonica GN=Os05g0390000 PE=4 SV=1	Os05g0390000 [Oryza sativa Japonica Group]
OS06G0503100	LOC_Os06g30730	ABC-2 type transporter domain containing protein, expressed	-1.62278	Down	Molecular Function: ATP binding (GO:0005524);; Cellular Component: plasma membrane (GO:0005886);; Biological Process: metabolic process (GO:0008152);; Cellular Component: integral component of membrane (GO:0016021);; Molecular Function: ATPase activity, coupled to transmembrane movement of substances (GO:0042626);; Biological Process: transmembrane transport (GO:0055085);;	ABC transporter G family member 4 OS=Arabidopsis thaliana GN=ABCG4 PE=3 SV=1	Uncharacterized protein OS=Oryza rufipogon PE=3 SV=1	PREDICTED: ABC transporter G family member 4 [Oryza sativa Japonica Group]
OS01G0257100	LOC_Os01g15320	RALFL9 - Rapid ALkalinization Factor RALF family protein precursor, expressed	-1.62103	Down	Molecular Function: signal transducer activity (GO:0004871);; Cellular Component: plasmodesma (GO:0009506);; Cellular Component: integral component of membrane (GO:0016021);; Cellular Component: cytoplasmic membrane-bounded vesicle (GO:0016023);; Biological Process: calcium-mediated signaling (GO:0019722);;	Protein RALF-like 33 OS=Arabidopsis thaliana GN=RALFL33 PE=2 SV=1	Os01g0257100 protein OS=Oryza sativa subsp. japonica GN=P0711E10.45 PE=2 SV=1	hypothetical protein OsI_01239 [Oryza sativa Indica Group]
OS05G0470000	LOC_Os05g39350	PMR5, putative, expressed	-1.61904	Down	Cellular Component: mitochondrion (GO:0005739);; Cellular Component: Golgi apparatus (GO:0005794);; Cellular Component: integral component of membrane (GO:0016021);; Molecular Function: O-acetyltransferase activity (GO:0016413);; Biological Process: cell wall organization or biogenesis (GO:0071554);;	Protein ESKIMO 1 OS=Arabidopsis thaliana GN=ESK1 PE=1 SV=1	Os05g0470000 protein OS=Oryza sativa subsp. japonica GN=Os05g0470000 PE=4 SV=1	PREDICTED: protein trichome birefringence-like 28 [Oryza sativa Japonica Group]
OS02G0489800	LOC_Os02g28850	Kinesin motor domain domain containing protein, expressed	-1.61893	Down	Molecular Function: ATP binding (GO:0005524);; Cellular Component: kinesin complex (GO:0005871);; Cellular Component: microtubule (GO:0005874);; Biological Process: microtubule-based movement (GO:0007018);; Biological Process: signal transduction (GO:0007165);; Molecular Function: microtubule binding (GO:0008017);; Biological Process: metabolic process (GO:0008152);; Molecular Function: plus-end-…	Kinesin-like protein KIN12B OS=Arabidopsis thaliana GN=KIN12B PE=1 SV=1	Kinesin-like protein OS=Oryza sativa subsp. japonica GN=OsJ_06785 PE=3 SV=1	hypothetical protein OsJ_06785 [Oryza sativa Japonica Group]
OS01G0173600	LOC_Os01g07850	glyoxalase family protein, putative, expressed	-1.61828	Down	Biological Process: metabolic process (GO:0008152);; Molecular Function: lyase activity (GO:0016829);;	Metallothiol transferase FosB OS=Staphylococcus aureus (strain USA300 / TCH1516) GN=fosB PE=3 SV=1	Uncharacterized protein OS=Oryza rufipogon PE=4 SV=1	hypothetical protein OsJ_00566 [Oryza sativa Japonica Group]
OS12G0167700	LOC_Os12g06980	SAP domain containing protein, expressed	-1.61707	Down	--	--	Putative uncharacterized protein OS=Oryza sativa subsp. indica GN=OsI_01164 PE=4 SV=1	PREDICTED: uncharacterized protein LOC4351603 [Oryza sativa Japonica Group]
OS08G0546700	LOC_Os08g43320	OsRhmbd14 - Putative Rhomboid homologue, expressed	-1.6166	Down	Molecular Function: serine-type endopeptidase activity (GO:0004252);; Cellular Component: integral component of membrane (GO:0016021);; Biological Process: protein processing (GO:0016485);;	RHOMBOID-like protein 2 OS=Arabidopsis thaliana GN=RBL2 PE=1 SV=1	Rhomboid-like protein OS=Oryza sativa subsp. indica GN=OsI_30137 PE=3 SV=1	PREDICTED: inactive rhomboid protein 1-like [Oryza brachyantha]
OS11G0133100	LOC_Os11g03840	D-mannose binding lectin family protein, expressed	-1.61433	Down	Molecular Function: protein serine/threonine kinase activity (GO:0004674);; Molecular Function: ATP binding (GO:0005524);; Cellular Component: plasma membrane (GO:0005886);; Biological Process: protein phosphorylation (GO:0006468);; Cellular Component: integral component of membrane (GO:0016021);; Cellular Component: cytoplasmic membrane-bounded vesicle (GO:0016023);; Molecular Function: carbohyd…	Putative receptor protein kinase ZmPK1 OS=Zea mays GN=PK1 PE=2 SV=2	Serine/threonine-protein kinase OS=Oryza sativa subsp. japonica GN=Os11g0133100 PE=3 SV=1	Os11g0133100 [Oryza sativa Japonica Group]
OS06G0634500	LOC_Os06g42800	STRUBBELIG-RECEPTOR FAMILY 8 precursor, putative, expressed	-1.61412	Down	Molecular Function: protein kinase activity (GO:0004672);; Molecular Function: ATP binding (GO:0005524);; Biological Process: protein phosphorylation (GO:0006468);; Cellular Component: integral component of membrane (GO:0016021);; Cellular Component: cytoplasmic membrane-bounded vesicle (GO:0016023);;	Protein STRUBBELIG-RECEPTOR FAMILY 8 OS=Arabidopsis thaliana GN=SRF8 PE=2 SV=1	Os06g0634500 protein OS=Oryza sativa subsp. japonica GN=Os06g0634500 PE=4 SV=1	PREDICTED: protein STRUBBELIG-RECEPTOR FAMILY 8 [Oryza sativa Japonica Group]
OS03G0847500	LOC_Os03g63010	plastid terminal oxidase, putative, expressed	-1.61086	Down	Cellular Component: plastid (GO:0009536);; Molecular Function: alternative oxidase activity (GO:0009916);; Biological Process: cellular process (GO:0009987);; Cellular Component: integral component of membrane (GO:0016021);; Molecular Function: metal ion binding (GO:0046872);; Biological Process: oxidation-reduction process (GO:0055114);; Cellular Component: respiratory chain (GO:0070469);;	Ubiquinol oxidase 4, chloroplastic/chromoplastic OS=Arabidopsis thaliana GN=AOX4 PE=1 SV=2	Immutans protein, putative, expressed OS=Oryza sativa subsp. japonica GN=Os03g0847500 PE=2 SV=1	PREDICTED: ubiquinol oxidase 4, chloroplastic/chromoplastic isoform X2 [Oryza sativa Japonica Group]
OS04G0275950	--	--	-1.60801	Down	--	--	Os04g0275950 protein (Fragment) OS=Oryza sativa subsp. japonica GN=Os04g0275950 PE=4 SV=1	Os04g0275950, partial [Oryza sativa Japonica Group]
OS03G0442900	LOC_Os03g32790	expressed protein	-1.60786	Down	--	--	Putative uncharacterized protein OS=Oryza sativa subsp. indica GN=OsI_12208 PE=4 SV=1	hypothetical protein [Oryza sativa Japonica Group]
OS10G0195600	LOC_Os10g11980	transferase family protein, putative, expressed	-1.60336	Down	Biological Process: metabolic process (GO:0008152);; Molecular Function: transferase activity, transferring acyl groups other than amino-acyl groups (GO:0016747);;	Benzyl alcohol O-benzoyltransferase OS=Nicotiana tabacum GN=HSR201 PE=1 SV=1	Uncharacterized protein OS=Oryza rufipogon PE=4 SV=1	hypothetical protein OsI_32974 [Oryza sativa Indica Group]
OS02G0574701	--	--	-1.60015	Down	Cellular Component: integral component of membrane (GO:0016021);;	--	Os02g0574701 protein (Fragment) OS=Oryza sativa subsp. japonica GN=Os02g0574701 PE=4 SV=1	Os02g0574701, partial [Oryza sativa Japonica Group]
OS02G0106100	LOC_Os02g01590	glycosyl hydrolases, putative, expressed	-1.59899	Down	Molecular Function: sucrose alpha-glucosidase activity (GO:0004575);; Biological Process: carbohydrate metabolic process (GO:0005975);; Cellular Component: integral component of membrane (GO:0016021);;	Sucrose:sucrose 1-fructosyltransferase OS=Festuca arundinacea GN=1-SST PE=1 SV=1	Uncharacterized protein OS=Oryza barthii PE=3 SV=1	vacuolar acid invertase [Oryza sativa]
OS07G0541900	LOC_Os07g35750	TKL_IRAK_DUF26-ld.3 - DUF26 kinases have homology to DUF26 containing loci, expressed	-1.5985	Down	Molecular Function: protein serine/threonine kinase activity (GO:0004674);; Molecular Function: ATP binding (GO:0005524);; Cellular Component: mitochondrion (GO:0005739);; Cellular Component: plasma membrane (GO:0005886);; Biological Process: protein phosphorylation (GO:0006468);; Biological Process: defense response (GO:0006952);; Cellular Component: plasmodesma (GO:0009506);; Cellular Component…	Cysteine-rich receptor-like protein kinase 10 OS=Arabidopsis thaliana GN=CRK10 PE=1 SV=3	Os07g0541900 protein OS=Oryza sativa subsp. japonica GN=OJ1729_E01.2 PE=2 SV=1	hypothetical protein OsI_26365 [Oryza sativa Indica Group]
OS07G0214100	--	--	-1.59755	Down	Molecular Function: serine-type endopeptidase inhibitor activity (GO:0004867);; Cellular Component: extracellular space (GO:0005615);; Cellular Component: mitochondrion (GO:0005739);; Biological Process: defense response (GO:0006952);; Biological Process: negative regulation of endopeptidase activity (GO:0010951);; Molecular Function: alpha-amylase inhibitor activity (GO:0015066);; Cellular Compo…	Seed allergenic protein RAG1 OS=Oryza sativa subsp. japonica GN=RAG1 PE=1 SV=2	Os07g0214100 protein OS=Oryza sativa subsp. japonica GN=Os07g0214100 PE=2 SV=1	hypothetical protein OsI_25368 [Oryza sativa Indica Group]
OS07G0515200	LOC_Os07g33120	expressed protein	-1.59652	Down	--	--	Os07g0515200 protein OS=Oryza sativa subsp. japonica GN=Os07g0515200 PE=4 SV=1	PREDICTED: pre-mRNA-processing ATP-dependent RNA helicase prp-5 isoform X1 [Oryza sativa Japonica Group]
OS09G0539400	LOC_Os09g36820	MCM10 - Putative minichromosome maintenance MCM protein 10, expressed	-1.59652	Down	Molecular Function: DNA replication origin binding (GO:0003688);; Molecular Function: single-stranded DNA binding (GO:0003697);; Biological Process: DNA replication initiation (GO:0006270);; Cellular Component: replication fork protection complex (GO:0031298);;	Protein MCM10 homolog OS=Mus musculus GN=Mcm10 PE=1 SV=1	Os09g0539400 protein OS=Oryza sativa subsp. japonica GN=Os09g0539400 PE=4 SV=1	Os09g0539400 [Oryza sativa Japonica Group]
OS05G0542900	LOC_Os05g46520	polygalacturonase, putative, expressed	-1.58962	Down	Molecular Function: polygalacturonase activity (GO:0004650);; Biological Process: carbohydrate metabolic process (GO:0005975);; Cellular Component: integral component of membrane (GO:0016021);; Cellular Component: cytoplasmic membrane-bounded vesicle (GO:0016023);;	Probable polygalacturonase At1g80170 OS=Arabidopsis thaliana GN=At1g80170 PE=1 SV=1	Uncharacterized protein OS=Oryza rufipogon PE=3 SV=1	hypothetical protein OsJ_19406 [Oryza sativa Japonica Group]
OS08G0130600	LOC_Os08g03650	BTBN17 - Bric-a-Brac, Tramtrack, Broad Complex BTB domain with non-phototropic hypocotyl 3 NPH3 and coiled-coil domains, expressed	-1.58738	Down	Cellular Component: plasma membrane (GO:0005886);;	BTB/POZ domain-containing protein At1g30440 OS=Arabidopsis thaliana GN=At1g30440 PE=1 SV=2	Uncharacterized protein OS=Oryza rufipogon PE=4 SV=1	hypothetical protein OsI_27703 [Oryza sativa Indica Group]
OS05G0112900	LOC_Os05g02210	pentatricopeptide, putative	-1.58137	Down	Cellular Component: mitochondrion (GO:0005739);;	Pentatricopeptide repeat-containing protein At2g35030, mitochondrial OS=Arabidopsis thaliana GN=PCMP-E15 PE=2 SV=1	Uncharacterized protein OS=Oryza rufipogon PE=4 SV=1	hypothetical protein OsI_18181 [Oryza sativa Indica Group]
OS01G0875300	LOC_Os01g65440	universal stress protein domain containing protein, putative, expressed	-1.5807	Down	Biological Process: response to stress (GO:0006950);;	--	Os01g0875300 protein (Fragment) OS=Oryza sativa subsp. japonica GN=Os01g0875300 PE=4 SV=1	Os01g0875300, partial [Oryza sativa Japonica Group]
OS04G0368000	LOC_Os04g29960	OsWAK43 - OsWAK receptor-like protein kinase, expressed	-1.57986	Down	Molecular Function: protein kinase activity (GO:0004672);; Molecular Function: calcium ion binding (GO:0005509);; Molecular Function: ATP binding (GO:0005524);; Biological Process: protein phosphorylation (GO:0006468);; Cellular Component: integral component of membrane (GO:0016021);; Cellular Component: cytoplasmic membrane-bounded vesicle (GO:0016023);; Molecular Function: polysaccharide bindin…	Wall-associated receptor kinase 2 OS=Arabidopsis thaliana GN=WAK2 PE=1 SV=1	OSJNBa0016N04.10 protein OS=Oryza sativa subsp. japonica GN=OSJNBa0016N04.10 PE=4 SV=2	PREDICTED: wall-associated receptor kinase 2 [Oryza sativa Japonica Group]
OS02G0433900	LOC_Os02g23826	expressed protein	-1.57927	Down	Cellular Component: integral component of membrane (GO:0016021);;	--	Uncharacterized protein OS=Oryza rufipogon PE=4 SV=1	Os02g0433900 [Oryza sativa Japonica Group]
OS03G0351700	LOC_Os03g22820	expressed protein	-1.57879	Down	--	--	Uncharacterized protein OS=Oryza rufipogon PE=4 SV=1	hypothetical protein OsI_11577 [Oryza sativa Indica Group]
OS12G0554800	LOC_Os12g36810	polygalacturonase, putative, expressed	-1.57671	Down	Molecular Function: polygalacturonase activity (GO:0004650);; Cellular Component: extracellular region (GO:0005576);; Biological Process: carbohydrate metabolic process (GO:0005975);; Cellular Component: cytoplasmic membrane-bounded vesicle (GO:0016023);; Biological Process: cell wall organization (GO:0071555);;	Probable polygalacturonase OS=Vitis vinifera GN=GSVIVT00026920001 PE=1 SV=1	Uncharacterized protein OS=Oryza glaberrima PE=3 SV=1	PREDICTED: probable polygalacturonase isoform X1 [Oryza sativa Japonica Group]
OS05G0438700	LOC_Os05g36280	histone H3, putative, expressed	-1.57183	Down	Cellular Component: nucleosome (GO:0000786);; Molecular Function: DNA binding (GO:0003677);; Cellular Component: nucleus (GO:0005634);; Biological Process: cell proliferation (GO:0008283);; Cellular Component: plastid (GO:0009536);; Molecular Function: protein heterodimerization activity (GO:0046982);;	Histone H3.2 OS=Triticum aestivum PE=1 SV=2	Uncharacterized protein OS=Triticum aestivum PE=4 SV=1	histone H3, expressed [Triticum aestivum]
OS03G0767600	LOC_Os03g55830	BTBN10 - Bric-a-Brac, Tramtrack, Broad Complex BTB domain with non-phototropic hypocotyl 3 NPH3 and coiled-coil domains, expressed	-1.56982	Down	--	BTB/POZ domain-containing protein At5g66560 OS=Arabidopsis thaliana GN=At5g66560 PE=2 SV=2	Os03g0767600 protein OS=Oryza sativa subsp. japonica GN=Os03g0767600 PE=4 SV=1	hypothetical protein OsI_10075 [Oryza sativa Indica Group]
OS07G0429700	LOC_Os07g24830	thionin-like peptide, putative, expressed	-1.56809	Down	Cellular Component: cytoplasmic membrane-bounded vesicle (GO:0016023);;	--	Os07g0429700 protein OS=Oryza sativa subsp. japonica GN=OJ1423_A11.14 PE=2 SV=1	PREDICTED: uncharacterized protein LOC9271516 [Oryza sativa Japonica Group]
OS09G0346500	LOC_Os09g17740	chlorophyll A-B binding protein, putative, expressed	-1.56763	Down	Biological Process: response to light stimulus (GO:0009416);; Cellular Component: photosystem I (GO:0009522);; Cellular Component: photosystem II (GO:0009523);; Cellular Component: chloroplast thylakoid membrane (GO:0009535);; Biological Process: photosynthesis, light harvesting in photosystem I (GO:0009768);; Cellular Component: chloroplast envelope (GO:0009941);; Cellular Component: plastoglobu…	Chlorophyll a-b binding protein 1, chloroplastic OS=Oryza sativa subsp. japonica GN=CAB1R PE=2 SV=2	Putative uncharacterized protein OS=Oryza sativa subsp. indica GN=OsI_30987 PE=4 SV=1	type I light-harvesting chlorophyll a/b-binding protein [Oryza sativa Japonica Group]
OS09G0483200	LOC_Os09g31019	ubiquitin fusion protein, putative	-1.56719	Down	Molecular Function: structural constituent of ribosome (GO:0003735);; Cellular Component: nucleolus (GO:0005730);; Biological Process: translation (GO:0006412);; Biological Process: embryo development ending in seed dormancy (GO:0009793);; Biological Process: protein ubiquitination (GO:0016567);; Cellular Component: cytosolic large ribosomal subunit (GO:0022625);;	Ubiquitin-60S ribosomal protein L40-2 OS=Arabidopsis thaliana GN=RPL40B PE=1 SV=2	Os09g0483200 protein (Fragment) OS=Oryza sativa subsp. japonica GN=Os09g0483200 PE=4 SV=1	Os09g0483200, partial [Oryza sativa Japonica Group]
OS05G0144900	LOC_Os05g05270	sucrose-phosphatase, putative, expressed	-1.56677	Down	Molecular Function: magnesium ion binding (GO:0000287);; Biological Process: sucrose biosynthetic process (GO:0005986);; Biological Process: dephosphorylation (GO:0016311);; Molecular Function: sucrose-phosphate phosphatase activity (GO:0050307);;	Probable sucrose-phosphatase 3 OS=Oryza sativa subsp. japonica GN=SPP3 PE=3 SV=1	Uncharacterized protein OS=Oryza rufipogon PE=4 SV=1	Os05g0144900 [Oryza sativa Japonica Group]
OS03G0750900	LOC_Os03g53970	expressed protein	-1.56675	Down	Molecular Function: binding (GO:0005488);; Biological Process: primary metabolic process (GO:0044238);; Biological Process: cellular macromolecule metabolic process (GO:0044260);;	--	Os03g0750900 protein OS=Oryza sativa subsp. japonica GN=Os03g0750900 PE=4 SV=1	Os03g0750900 [Oryza sativa Japonica Group]
OS06G0172901	--	--	-1.56524	Down	Biological Process: metabolic process (GO:0008152);; Molecular Function: galactinol-sucrose galactosyltransferase activity (GO:0047274);;	Probable galactinol--sucrose galactosyltransferase 6 OS=Arabidopsis thaliana GN=RFS6 PE=2 SV=2	Uncharacterized protein OS=Oryza nivara PE=4 SV=1	putative seed imbibition protein [Oryza sativa Japonica Group]
OS02G0786500	LOC_Os02g54540	SCP-like extracellular protein	-1.56471	Down	Cellular Component: extracellular region (GO:0005576);; Cellular Component: integral component of membrane (GO:0016021);; Biological Process: root hair cell differentiation (GO:0048765);; Biological Process: response to stimulus (GO:0050896);;	Pathogenesis-related protein PR-1 OS=Medicago truncatula GN=PR-1 PE=2 SV=1	Os02g0786500 protein OS=Oryza sativa subsp. japonica GN=OSJNBa0054K20.1 PE=2 SV=1	PREDICTED: pathogenesis-related protein PR-1 [Setaria italica]
OS03G0339700	LOC_Os03g22040	expressed protein	-1.56308	Down	Cellular Component: cytosol (GO:0005829);; Biological Process: chloroplast avoidance movement (GO:0009903);; Biological Process: chloroplast accumulation movement (GO:0009904);;	WEB family protein At2g38370 OS=Arabidopsis thaliana GN=At2g38370 PE=2 SV=1	Uncharacterized protein OS=Oryza barthii PE=4 SV=1	hypothetical protein OsJ_10777 [Oryza sativa Japonica Group]
OS07G0215500	LOC_Os07g11510	RAL6 - Seed allergenic protein RA5/RA14/RA17 precursor, expressed	-1.56208	Down	Molecular Function: serine-type endopeptidase inhibitor activity (GO:0004867);; Cellular Component: extracellular space (GO:0005615);; Cellular Component: mitochondrion (GO:0005739);; Biological Process: defense response (GO:0006952);; Biological Process: negative regulation of endopeptidase activity (GO:0010951);; Molecular Function: alpha-amylase inhibitor activity (GO:0015066);; Cellular Compo…	Seed allergenic protein RA5 OS=Oryza sativa subsp. japonica GN=RA5 PE=1 SV=2	Putative uncharacterized protein OS=Oryza sativa subsp. indica GN=OsI_25375 PE=4 SV=1	RecName: Full=Seed allergenic protein RA5; AltName: Allergen=Ory s aA_TI; Flags: Precursor
OS01G0929200	LOC_Os01g70410	protein kinase, putative, expressed	-1.55892	Down	Molecular Function: protein serine/threonine kinase activity (GO:0004674);; Molecular Function: protein tyrosine kinase activity (GO:0004713);; Molecular Function: ATP binding (GO:0005524);; Cellular Component: plasma membrane (GO:0005886);; Biological Process: protein phosphorylation (GO:0006468);; Cellular Component: integral component of membrane (GO:0016021);; Cellular Component: cytoplasmic …	Serine/threonine-protein kinase-like protein ACR4 OS=Arabidopsis thaliana GN=ACR4 PE=1 SV=1	Putative uncharacterized protein OS=Oryza sativa subsp. indica GN=OsI_05040 PE=4 SV=1	PREDICTED: serine/threonine-protein kinase-like protein ACR4 isoform X1 [Oryza sativa Japonica Group]
OS06G0184900	LOC_Os06g08580	transferase family protein, putative, expressed	-1.55746	Down	Biological Process: metabolic process (GO:0008152);; Molecular Function: transferase activity, transferring acyl groups other than amino-acyl groups (GO:0016747);;	Shikimate O-hydroxycinnamoyltransferase OS=Nicotiana tabacum GN=HST PE=1 SV=1	Uncharacterized protein OS=Oryza rufipogon PE=4 SV=1	hypothetical protein OsI_21941 [Oryza sativa Indica Group]
OS06G0211600	LOC_Os06g10910	xyloglucan fucosyltransferase, putative, expressed	-1.55746	Down	Cellular Component: Golgi apparatus (GO:0005794);; Molecular Function: galactoside 2-alpha-L-fucosyltransferase activity (GO:0008107);; Biological Process: plant-type cell wall biogenesis (GO:0009832);; Biological Process: xyloglucan biosynthetic process (GO:0009969);; Cellular Component: integral component of membrane (GO:0016021);; Biological Process: fucosylation (GO:0036065);;	Galactoside 2-alpha-L-fucosyltransferase OS=Pisum sativum GN=FT1 PE=2 SV=1	Os06g0211600 protein OS=Oryza sativa subsp. japonica GN=P0021C04.30 PE=2 SV=1	hypothetical protein OsI_22125 [Oryza sativa Indica Group]
OS04G0228400	LOC_Os04g15840	expansin precursor, putative, expressed	-1.55536	Down	Cellular Component: extracellular region (GO:0005576);; Cellular Component: cell wall (GO:0005618);; Biological Process: plant-type cell wall organization (GO:0009664);; Cellular Component: integral component of membrane (GO:0016021);;	Expansin-A1 OS=Oryza sativa subsp. japonica GN=EXPA1 PE=2 SV=2	Uncharacterized protein OS=Oryza nivara PE=3 SV=1	PREDICTED: expansin-A1-like [Oryza brachyantha]
OS12G0638750	--	--	-1.55536	Down	Molecular Function: ATP binding (GO:0005524);; Cellular Component: integral component of plasma membrane (GO:0005887);; Biological Process: ATP biosynthetic process (GO:0006754);; Molecular Function: hydrogen-exporting ATPase activity, phosphorylative mechanism (GO:0008553);; Cellular Component: intracellular membrane-bounded organelle (GO:0043231);; Molecular Function: metal ion binding (GO:0046…	ATPase 4, plasma membrane-type OS=Arabidopsis thaliana GN=AHA4 PE=2 SV=2	Os12g0638750 protein OS=Oryza sativa subsp. japonica GN=Os12g0638750 PE=4 SV=1	Os12g0638750 [Oryza sativa Japonica Group]
OS06G0713000	LOC_Os06g49880	B-box zinc finger family protein, putative, expressed	-1.55466	Down	Cellular Component: intracellular (GO:0005622);; Molecular Function: zinc ion binding (GO:0008270);;	B-box zinc finger protein 21 OS=Arabidopsis thaliana GN=BBX21 PE=1 SV=1	Uncharacterized protein OS=Oryza barthii PE=4 SV=1	hypothetical protein OsI_24444 [Oryza sativa Indica Group]
OS09G0481600	LOC_Os09g30380	AP005392-AK108636 - NBS/LRR genes that are S-rich,divergent TIR, divergent NBS, expressed	-1.55462	Down	Molecular Function: ATP binding (GO:0005524);; Biological Process: signal transduction (GO:0007165);; Biological Process: metabolic process (GO:0008152);; Molecular Function: hydrolase activity, acting on ester bonds (GO:0016788);; Molecular Function: ADP binding (GO:0043531);;	--	Os09g0481600 protein (Fragment) OS=Oryza sativa subsp. japonica GN=Os09g0481600 PE=4 SV=1	Os09g0481600, partial [Oryza sativa Japonica Group]
OS05G0214100	LOC_Os05g12300	expressed protein	-1.55179	Down	--	--	Os05g0214166 protein OS=Oryza sativa subsp. japonica GN=Os05g0214166 PE=4 SV=1	Os05g0214166 [Oryza sativa Japonica Group]
OS02G0490500	LOC_Os02g28900	cytokinin-O-glucosyltransferase 2, putative, expressed	-1.55124	Down	Biological Process: flavonoid biosynthetic process (GO:0009813);; Cellular Component: intracellular membrane-bounded organelle (GO:0043231);; Biological Process: flavonoid glucuronidation (GO:0052696);; Molecular Function: quercetin 3-O-glucosyltransferase activity (GO:0080043);; Molecular Function: quercetin 7-O-glucosyltransferase activity (GO:0080044);;	7-deoxyloganetin glucosyltransferase OS=Gardenia jasminoides GN=UGT85A24 PE=1 SV=1	Glycosyltransferase OS=Oryza sativa subsp. japonica GN=OSJNBa0048K16.23 PE=2 SV=1	hypothetical protein OsI_07268 [Oryza sativa Indica Group]
OS01G0118300	LOC_Os01g02890	phosphatidylserine synthase, putative	-1.54911	Down	Molecular Function: CDP-diacylglycerol-serine O-phosphatidyltransferase activity (GO:0003882);; Cellular Component: endoplasmic reticulum membrane (GO:0005789);; Biological Process: phosphatidylethanolamine biosynthetic process (GO:0006646);; Biological Process: phosphatidylserine biosynthetic process (GO:0006659);; Cellular Component: integral component of membrane (GO:0016021);;	CDP-diacylglycerol--serine O-phosphatidyltransferase 1 OS=Oryza sativa subsp. japonica GN=PSS1 PE=2 SV=2	Os01g0118300 protein OS=Oryza sativa subsp. japonica GN=Os01g0118300 PE=4 SV=1	Os01g0118300 [Oryza sativa Japonica Group]
OS10G0195000	LOC_Os10g11860	MATE efflux family protein, putative, expressed	-1.54883	Down	Biological Process: drug transmembrane transport (GO:0006855);; Molecular Function: drug transmembrane transporter activity (GO:0015238);; Molecular Function: antiporter activity (GO:0015297);; Cellular Component: integral component of membrane (GO:0016021);;	Protein DETOXIFICATION 32 OS=Arabidopsis thaliana GN=DTX32 PE=3 SV=1	Protein DETOXIFICATION OS=Oryza rufipogon PE=3 SV=1	hypothetical protein OsI_32968 [Oryza sativa Indica Group]
OS03G0804200	LOC_Os03g58940	LTPL83 - Protease inhibitor/seed storage/LTP family protein precursor, putative, expressed	-1.54696	Down	Biological Process: proteolysis (GO:0006508);; Biological Process: lipid transport (GO:0006869);; Molecular Function: peptidase activity (GO:0008233);; Molecular Function: lipid binding (GO:0008289);; Cellular Component: integral component of membrane (GO:0016021);; Cellular Component: cytoplasmic membrane-bounded vesicle (GO:0016023);;	Protein YLS3 OS=Arabidopsis thaliana GN=YLS3 PE=2 SV=1	Uncharacterized protein OS=Oryza punctata PE=4 SV=1	PREDICTED: protein YLS3 [Oryza sativa Japonica Group]
OS09G0471200	LOC_Os09g29510	OsWAK80 - OsWAK receptor-like protein kinase, expressed	-1.54565	Down	Molecular Function: protein serine/threonine kinase activity (GO:0004674);; Molecular Function: calcium ion binding (GO:0005509);; Molecular Function: ATP binding (GO:0005524);; Biological Process: protein phosphorylation (GO:0006468);; Cellular Component: integral component of membrane (GO:0016021);; Cellular Component: cytoplasmic membrane-bounded vesicle (GO:0016023);; Molecular Function: poly…	Wall-associated receptor kinase 3 OS=Arabidopsis thaliana GN=WAK3 PE=2 SV=2	Os09g0471200 protein OS=Oryza sativa subsp. japonica GN=Os09g0471200 PE=4 SV=1	Os09g0471200 [Oryza sativa Japonica Group]
OS11G0672300	LOC_Os11g44870	expressed protein	-1.54432	Down	Cellular Component: ubiquitin ligase complex (GO:0000151);; Biological Process: protein polyubiquitination (GO:0000209);; Cellular Component: cytoplasm (GO:0005737);; Molecular Function: ubiquitin conjugating enzyme binding (GO:0031624);; Biological Process: positive regulation of proteasomal ubiquitin-dependent protein catabolic process (GO:0032436);; Biological Process: protein ubiquitination i…	Cell number regulator 13 OS=Zea mays GN=CNR13 PE=2 SV=1	Expressed protein OS=Oryza sativa subsp. japonica GN=Os11g0672300 PE=2 SV=1	hypothetical protein OsI_03036 [Oryza sativa Indica Group]
OS02G0465900	LOC_Os02g26700	cation transport regulator-like protein 1, putative, expressed	-1.54201	Down	--	Putative glutathione-specific gamma-glutamylcyclotransferase 2 OS=Danio rerio GN=chac2 PE=2 SV=1	Uncharacterized protein OS=Oryza nivara PE=4 SV=1	hypothetical protein OsI_07148 [Oryza sativa Indica Group]
OS03G0162200	LOC_Os03g06670	Core histone H2A/H2B/H3/H4 domain containing protein, putative, expressed	-1.54177	Down	Cellular Component: nucleosome (GO:0000786);; Cellular Component: nuclear chromatin (GO:0000790);; Molecular Function: DNA binding (GO:0003677);; Biological Process: chromatin silencing (GO:0006342);; Molecular Function: protein heterodimerization activity (GO:0046982);;	Probable histone H2A variant 1 OS=Oryza sativa subsp. japonica GN=Os03g0162200 PE=2 SV=1	Histone H2A OS=Oryza barthii PE=3 SV=1	PREDICTED: probable histone H2A variant 1 [Setaria italica]
OS11G0684700	LOC_Os11g45790	NB-ARC domain containing protein, expressed	-1.54124	Down	Cellular Component: membrane (GO:0016020);; Molecular Function: ADP binding (GO:0043531);;	Disease resistance protein RPM1 OS=Arabidopsis thaliana GN=RPM1 PE=1 SV=1	NB-ARC domain containing protein, expressed OS=Oryza sativa subsp. japonica GN=Os11g0684700 PE=4 SV=1	hypothetical protein OsI_36956 [Oryza sativa Indica Group]
OS05G0198700	LOC_Os05g10980	REX1 DNA Repair family protein	-1.5409	Down	Cellular Component: core TFIIH complex (GO:0000439);; Biological Process: nucleotide-excision repair (GO:0006289);; Biological Process: regulation of transcription, DNA-templated (GO:0006355);;	RNA polymerase II transcription factor B subunit 5 OS=Arabidopsis thaliana GN=TFB5 PE=3 SV=1	Putative uncharacterized protein OS=Oryza sativa subsp. indica GN=OsI_18797 PE=4 SV=1	PREDICTED: general transcription factor IIH subunit 5 [Oryza sativa Japonica Group]
OS01G0167100	--	--	-1.54065	Down	--	--	Uncharacterized protein OS=Oryza rufipogon PE=4 SV=1	Os01g0167100, partial [Oryza sativa Japonica Group]
OS01G0896400	LOC_Os01g67110	expressed protein	-1.53726	Down	Cellular Component: integral component of membrane (GO:0016021);;	--	Putative uncharacterized protein OS=Oryza sativa subsp. indica GN=OsI_04776 PE=4 SV=1	uncharacterized protein LOC100277214 [Zea mays]
OS01G0968400	LOC_Os01g73730	RCLEA5 - Root cap and Late embryogenesis related family protein precursor, expressed	-1.53726	Down	--	--	Uncharacterized protein OS=Oryza nivara PE=4 SV=1	PREDICTED: uncharacterized protein LOC4324016 [Oryza sativa Japonica Group]
OS02G0101000	LOC_Os02g01100	transmembrane amino acid transporter protein, putative, expressed	-1.53677	Down	Biological Process: amino acid transmembrane transport (GO:0003333);; Molecular Function: amino acid transmembrane transporter activity (GO:0015171);; Cellular Component: integral component of membrane (GO:0016021);;	Vacuolar amino acid transporter 1 OS=Saccharomyces cerevisiae (strain ATCC 204508 / S288c) GN=AVT1 PE=1 SV=1	Putative uncharacterized protein OS=Oryza sativa subsp. indica GN=OsI_05452 PE=4 SV=1	PREDICTED: vacuolar amino acid transporter 1 isoform X1 [Oryza sativa Japonica Group]
OS01G0117900	LOC_Os01g02870	auxin-induced protein 5NG4, putative, expressed	-1.53382	Down	Cellular Component: plasma membrane (GO:0005886);; Cellular Component: integral component of membrane (GO:0016021);; Cellular Component: cytoplasmic membrane-bounded vesicle (GO:0016023);; Molecular Function: transmembrane transporter activity (GO:0022857);; Biological Process: transmembrane transport (GO:0055085);;	WAT1-related protein At3g18200 OS=Arabidopsis thaliana GN=At3g18200 PE=2 SV=1	Uncharacterized protein OS=Oryza barthii PE=4 SV=1	hypothetical protein OsI_00148 [Oryza sativa Indica Group]
OS06G0340200	LOC_Os06g23274	zinc finger, C3HC4 type, domain containing protein, expressed	-1.53276	Down	Molecular Function: zinc ion binding (GO:0008270);; Cellular Component: integral component of membrane (GO:0016021);;	--	Os06g0340200 protein OS=Oryza sativa subsp. japonica GN=OJ1294_G12.27-1 PE=2 SV=1	hypothetical protein OsI_22844 [Oryza sativa Indica Group]
OS11G0569500	LOC_Os11g36150	receptor-like protein kinase 2 precursor, putative, expressed	-1.52977	Down	Molecular Function: protein serine/threonine kinase activity (GO:0004674);; Molecular Function: ATP binding (GO:0005524);; Biological Process: protein phosphorylation (GO:0006468);; Cellular Component: integral component of membrane (GO:0016021);;	Probable LRR receptor-like serine/threonine-protein kinase At3g47570 OS=Arabidopsis thaliana GN=At3g47570 PE=2 SV=1	Os11g0569500 protein OS=Oryza sativa subsp. japonica GN=Os11g0569500 PE=4 SV=1	hypothetical protein OsJ_34308 [Oryza sativa Japonica Group]
OS06G0268800	LOC_Os06g15779	aluminum-activated malate transporter, putative, expressed	-1.52928	Down	Cellular Component: plant-type vacuole membrane (GO:0009705);; Molecular Function: malate transmembrane transporter activity (GO:0015140);; Cellular Component: integral component of membrane (GO:0016021);; Biological Process: malate transmembrane transport (GO:0071423);;	Aluminum-activated malate transporter 9 OS=Arabidopsis thaliana GN=ALMT9 PE=2 SV=1	Aluminum-activated malate transporter-like OS=Oryza sativa subsp. japonica GN=OSJNBa0084K06.5-1 PE=2 SV=1	PREDICTED: aluminum-activated malate transporter 9 isoform X1 [Oryza sativa Japonica Group]
OS05G0140100	LOC_Os05g04820	MYB family transcription factor, putative, expressed	-1.52886	Down	Molecular Function: DNA binding (GO:0003677);;	Transcription factor MYB86 OS=Arabidopsis thaliana GN=MYB86 PE=2 SV=1	Putative uncharacterized protein OS=Oryza sativa subsp. indica GN=OsI_18393 PE=4 SV=1	PREDICTED: transcription factor MYB46-like [Oryza brachyantha]
OS03G0633500	LOC_Os03g43400	OsIAA11 - Auxin-responsive Aux/IAA gene family member, expressed	-1.52775	Down	Cellular Component: nucleus (GO:0005634);; Biological Process: regulation of transcription, DNA-templated (GO:0006355);; Biological Process: regulation of translation (GO:0006417);; Biological Process: auxin-activated signaling pathway (GO:0009734);; Molecular Function: protein dimerization activity (GO:0046983);;	Auxin-responsive protein IAA11 OS=Oryza sativa subsp. japonica GN=IAA11 PE=2 SV=1	Auxin-responsive protein (Fragment) OS=Oryza sativa subsp. japonica GN=Os03g0633500 PE=3 SV=1	Os03g0633500, partial [Oryza sativa Japonica Group]
OS10G0502100	LOC_Os10g35820	expressed protein	-1.52729	Down	--	--	Uncharacterized protein OS=Oryza barthii PE=4 SV=1	hypothetical protein OsI_34215 [Oryza sativa Indica Group]
OS05G0161800	LOC_Os05g06940	relA-SpoT like protein RSH4, putative, expressed	-1.52714	Down	Molecular Function: calcium ion binding (GO:0005509);; Molecular Function: ATP binding (GO:0005524);; Molecular Function: GTP binding (GO:0005525);; Molecular Function: GTP diphosphokinase activity (GO:0008728);; Molecular Function: guanosine-3',5'-bis(diphosphate) 3'-diphosphatase activity (GO:0008893);; Cellular Component: chloroplast (GO:0009507);; Biological Process: guanosine tetraphosphate …	Probable GTP diphosphokinase CRSH3, chloroplastic OS=Oryza sativa subsp. japonica GN=CRSH3 PE=2 SV=1	Os05g0161800 protein OS=Oryza sativa subsp. japonica GN=Os05g0161800 PE=4 SV=1	hypothetical protein OsJ_17218 [Oryza sativa Japonica Group]
OS06G0330100	LOC_Os06g22460	disease resistance protein RPM1, putative, expressed	-1.52535	Down	Cellular Component: cytoplasmic membrane-bounded vesicle (GO:0016023);; Molecular Function: ADP binding (GO:0043531);;	Disease resistance protein RPM1 OS=Arabidopsis thaliana GN=RPM1 PE=1 SV=1	Os06g0330100 protein OS=Oryza sativa subsp. japonica GN=Os06g0330100 PE=4 SV=1	Os06g0330100 [Oryza sativa Japonica Group]
OS01G0687800	LOC_Os01g49360	FAD-binding and arabino-lactone oxidase domains containing protein, putative, expressed	-1.52273	Down	Molecular Function: D-arabinono-1,4-lactone oxidase activity (GO:0003885);; Cellular Component: membrane (GO:0016020);; Biological Process: L-ascorbic acid biosynthetic process (GO:0019853);; Molecular Function: L-gulonolactone oxidase activity (GO:0050105);; Molecular Function: flavin adenine dinucleotide binding (GO:0050660);; Biological Process: oxidation-reduction process (GO:0055114);;	L-gulonolactone oxidase 3 OS=Arabidopsis thaliana GN=GULLO3 PE=1 SV=1	FAD binding domain containing protein-like OS=Oryza sativa subsp. japonica GN=P0519D04.25 PE=4 SV=1	hypothetical protein OsI_03321 [Oryza sativa Indica Group]
OS01G0227250	--	--	-1.51992	Down	Molecular Function: protein serine/threonine kinase activity (GO:0004674);; Molecular Function: ATP binding (GO:0005524);; Biological Process: protein phosphorylation (GO:0006468);; Cellular Component: plastid (GO:0009536);; Cellular Component: integral component of membrane (GO:0016021);;	Proline-rich receptor-like protein kinase PERK1 OS=Arabidopsis thaliana GN=PERK1 PE=2 SV=1	Os01g0227250 protein OS=Oryza sativa subsp. japonica GN=Os01g0227250 PE=4 SV=1	Os01g0227250 [Oryza sativa Japonica Group]
OS02G0107800	LOC_Os02g01810	expressed protein	-1.51787	Down	--	--	Os02g0107800 protein OS=Oryza sativa subsp. japonica GN=Os02g0107800 PE=4 SV=1	Os02g0107800 [Oryza sativa Japonica Group]
OS02G0475400	LOC_Os02g27490	bile acid sodium symporter family protein, putative, expressed	-1.51687	Down	Molecular Function: organic acid transmembrane transporter activity (GO:0005342);; Cellular Component: integral component of plasma membrane (GO:0005887);; Cellular Component: plastid (GO:0009536);;	Probable sodium/metabolite cotransporter BASS3, chloroplastic OS=Oryza sativa subsp. japonica GN=BASS3 PE=2 SV=1	Os02g0475400 protein OS=Oryza sativa subsp. japonica GN=Os02g0475400 PE=4 SV=1	hypothetical protein OsI_07191 [Oryza sativa Indica Group]
OS08G0167000	LOC_Os08g07010	ABC-2 type transporter domain containing protein, expressed	-1.51554	Down	Molecular Function: ATP binding (GO:0005524);; Cellular Component: plasma membrane (GO:0005886);; Biological Process: metabolic process (GO:0008152);; Cellular Component: integral component of membrane (GO:0016021);; Molecular Function: ATPase activity, coupled to transmembrane movement of substances (GO:0042626);; Biological Process: transmembrane transport (GO:0055085);;	ABC transporter G family member 14 OS=Arabidopsis thaliana GN=ABCG14 PE=2 SV=1	Os08g0167000 protein OS=Oryza sativa subsp. japonica GN=OJ1449_C01.55 PE=3 SV=1	PREDICTED: ABC transporter G family member 14 [Oryza sativa Japonica Group]
OS10G0147566	--	--	-1.51182	Down	Biological Process: amino acid transmembrane transport (GO:0003333);; Cellular Component: plasma membrane (GO:0005886);; Molecular Function: amino acid transmembrane transporter activity (GO:0015171);; Cellular Component: integral component of membrane (GO:0016021);;	Auxin transporter-like protein 3 OS=Oryza sativa subsp. japonica GN=Os10g0147400 PE=2 SV=1	Putative AUX1-like permease OS=Oryza sativa subsp. indica GN=OsRAU4 PE=2 SV=1	hypothetical protein OsI_32746 [Oryza sativa Indica Group]
OS10G0508700	LOC_Os10g36500	invertase/pectin methylesterase inhibitor family protein, putative, expressed	-1.51142	Down	Molecular Function: enzyme inhibitor activity (GO:0004857);; Biological Process: negative regulation of catalytic activity (GO:0043086);;	21 kDa protein OS=Daucus carota PE=2 SV=1	Uncharacterized protein OS=Oryza rufipogon PE=4 SV=1	hypothetical protein OsI_34268 [Oryza sativa Indica Group]
OS03G0164200	LOC_Os03g06840	GRF zinc finger family protein, expressed	-1.51126	Down	Molecular Function: endopeptidase activity (GO:0004175);; Cellular Component: nucleus (GO:0005634);; Molecular Function: zinc ion binding (GO:0008270);; Biological Process: protein desumoylation (GO:0016926);; Molecular Function: SUMO-specific protease activity (GO:0016929);;	--	GRF zinc finger family protein, expressed OS=Oryza sativa subsp. japonica GN=Os03g0164200 PE=2 SV=1	hypothetical protein OsJ_09528 [Oryza sativa Japonica Group]
OS08G0556400	LOC_Os08g44230	zinc finger family protein, putative, expressed	-1.51071	Down	Molecular Function: ATP binding (GO:0005524);; Cellular Component: peroxisome (GO:0005777);; Biological Process: peroxisome organization (GO:0007031);; Biological Process: metabolic process (GO:0008152);; Molecular Function: zinc ion binding (GO:0008270);; Cellular Component: integral component of membrane (GO:0016021);; Cellular Component: cytoplasmic membrane-bounded vesicle (GO:0016023);; Mole…	Probable protein S-acyltransferase 19 OS=Arabidopsis thaliana GN=PAT19 PE=2 SV=1	Putative uncharacterized protein OS=Oryza sativa subsp. indica GN=OsI_30227 PE=3 SV=1	hypothetical protein OsI_30227 [Oryza sativa Indica Group]
OS06G0513862	LOC_Os06g31960	THION5 - Plant thionin family protein precursor, expressed	-1.51058	Down	Biological Process: defense response (GO:0006952);; Cellular Component: integral component of membrane (GO:0016021);; Cellular Component: cytoplasmic membrane-bounded vesicle (GO:0016023);;	Viscotoxin-C1 OS=Viscum album PE=1 SV=1	Uncharacterized protein OS=Oryza sativa subsp. japonica GN=OsJ_21502 PE=4 SV=1	hypothetical protein OsJ_21502 [Oryza sativa Japonica Group]
OS06G0220600	LOC_Os06g11730	RNA recognition motif containing protein, putative, expressed	-1.51052	Down	Molecular Function: nucleotide binding (GO:0000166);; Molecular Function: nucleic acid binding (GO:0003676);; Cellular Component: plastid (GO:0009536);;	Probable RNA-binding protein ARP1 OS=Arabidopsis thaliana GN=ARP1 PE=2 SV=1	Os06g0220600 protein OS=Oryza sativa subsp. japonica GN=P0516A04.5 PE=2 SV=1	PREDICTED: probable RNA-binding protein ARP1 [Oryza sativa Japonica Group]
OS07G0601100	LOC_Os07g40986	NAD dependent epimerase/dehydratase family protein, putative, expressed	-1.51039	Down	Molecular Function: 3-beta-hydroxy-delta5-steroid dehydrogenase activity (GO:0003854);; Biological Process: steroid biosynthetic process (GO:0006694);; Molecular Function: coenzyme binding (GO:0050662);; Biological Process: oxidation-reduction process (GO:0055114);;	Dihydroflavonol-4-reductase OS=Petunia hybrida GN=DFRA PE=2 SV=2	Os07g0601100 protein OS=Oryza sativa subsp. japonica GN=OJ2013_G04.105 PE=4 SV=1	hypothetical protein OsI_26762 [Oryza sativa Indica Group]
OS10G0416500	LOC_Os10g28080	glycosyl hydrolase, putative, expressed	-1.51024	Down	Molecular Function: chitinase activity (GO:0004568);; Cellular Component: extracellular region (GO:0005576);; Biological Process: carbohydrate metabolic process (GO:0005975);; Biological Process: chitin catabolic process (GO:0006032);; Molecular Function: chitin binding (GO:0008061);;	Chitinase 2 OS=Tulipa bakeri PE=1 SV=1	Uncharacterized protein OS=Oryza sativa subsp. indica GN=OsI_33579 PE=3 SV=1	hypothetical protein OsI_33583 [Oryza sativa Indica Group]
OS07G0541200	LOC_Os07g35680	TKL_IRAK_DUF26-lc22 - DUF26 kinases have homology to DUF26 containing loci, expressed	-1.50633	Down	Molecular Function: protein serine/threonine kinase activity (GO:0004674);; Molecular Function: ATP binding (GO:0005524);; Cellular Component: mitochondrion (GO:0005739);; Cellular Component: plasma membrane (GO:0005886);; Biological Process: protein phosphorylation (GO:0006468);; Biological Process: defense response (GO:0006952);; Cellular Component: plasmodesma (GO:0009506);; Cellular Component…	Cysteine-rich receptor-like protein kinase 8 OS=Arabidopsis thaliana GN=CRK8 PE=3 SV=2	Os07g0541200 protein OS=Oryza sativa subsp. japonica GN=Os07g0541200 PE=4 SV=1	Os07g0541200 [Oryza sativa Japonica Group]
OS02G0682700	LOC_Os02g45830	expressed protein	-1.50515	Down	Cellular Component: mitochondrion (GO:0005739);; Biological Process: metabolic process (GO:0008152);; Molecular Function: zinc ion binding (GO:0008270);; Molecular Function: transferase activity, transferring alkyl or aryl (other than methyl) groups (GO:0016765);;	--	Os02g0682700 protein OS=Oryza sativa subsp. japonica GN=Os02g0682700 PE=4 SV=1	Os02g0682700 [Oryza sativa Japonica Group]
OS03G0180100	LOC_Os03g08250	expressed protein	-1.50203	Down	Cellular Component: mitochondrion (GO:0005739);;	--	Os03g0180100 protein (Fragment) OS=Oryza sativa subsp. japonica GN=Os03g0180100 PE=4 SV=1	Os03g0180100, partial [Oryza sativa Japonica Group]
OS07G0185000	LOC_Os07g08750	STE_PAK_Ste20_Slob_Wnk.1 - STE kinases include homologs to sterile 7, sterile 11 and sterile 20 from yeast, expressed	-1.50056	Down	Molecular Function: protein serine/threonine kinase activity (GO:0004674);; Molecular Function: ATP binding (GO:0005524);; Biological Process: protein phosphorylation (GO:0006468);;	Probable serine/threonine-protein kinase WNK3 OS=Oryza sativa subsp. japonica GN=WNK3 PE=2 SV=1	Os07g0185000 protein OS=Oryza sativa subsp. japonica GN=Os07g0185000 PE=2 SV=1	putative mitogen activated protein kinase kinase [Oryza sativa Japonica Group]
OS06G0172800	LOC_Os06g07600	uncharacterized glycosyltransferase, putative, expressed	-1.49726	Down	Biological Process: metabolic process (GO:0008152);; Molecular Function: galactinol-sucrose galactosyltransferase activity (GO:0047274);;	Probable galactinol--sucrose galactosyltransferase 6 OS=Arabidopsis thaliana GN=RFS6 PE=2 SV=2	Os06g0172800 protein (Fragment) OS=Oryza sativa subsp. japonica GN=Os06g0172800 PE=4 SV=1	Os06g0172800, partial [Oryza sativa Japonica Group]
OS01G0735500	LOC_Os01g53390	glucosyltransferase, putative, expressed	-1.49605	Down	Biological Process: flavonoid biosynthetic process (GO:0009813);; Cellular Component: integral component of membrane (GO:0016021);; Cellular Component: intracellular membrane-bounded organelle (GO:0043231);; Biological Process: flavonoid glucuronidation (GO:0052696);; Molecular Function: quercetin 3-O-glucosyltransferase activity (GO:0080043);; Molecular Function: quercetin 7-O-glucosyltransferas…	--	Os01g0735500 protein OS=Oryza sativa subsp. japonica GN=Os01g0735500 PE=4 SV=1	Os01g0735500 [Oryza sativa Japonica Group]
OS03G0120200	LOC_Os03g02840	remorin family protein, putative, expressed	-1.49525	Down	--	--	Putative uncharacterized protein OS=Oryza sativa subsp. indica GN=OsI_09766 PE=4 SV=1	PREDICTED: uncharacterized protein LOC4331430 isoform X2 [Oryza sativa Japonica Group]
OS01G0927000	LOC_Os01g70220	histone-lysine N-methyltransferase, putative, expressed	-1.49378	Down	Biological Process: microtubule cytoskeleton organization (GO:0000226);; Biological Process: cytokinesis by cell plate formation (GO:0000911);; Cellular Component: nucleus (GO:0005634);; Cellular Component: chromosome (GO:0005694);; Biological Process: DNA replication initiation (GO:0006270);; Biological Process: regulation of DNA replication (GO:0006275);; Biological Process: DNA methylation (GO…	Histone-lysine N-methyltransferase, H3 lysine-9 specific SUVH4 OS=Arabidopsis thaliana GN=SUVH4 PE=1 SV=2	Histone-lysine N-methyltransferase OS=Oryza sativa subsp. japonica GN=OSJNBa0093F16.26 PE=4 SV=1	putative SUVH4 [Oryza sativa Japonica Group]
OS04G0390800	LOC_Os04g32080	11-beta-hydroxysteroid dehydrogenase, putative, expressed	-1.48701	Down	Biological Process: steroid metabolic process (GO:0008202);; Biological Process: response to abscisic acid (GO:0009737);; Biological Process: response to brassinosteroid (GO:0009741);; Cellular Component: integral component of membrane (GO:0016021);; Cellular Component: cytoplasmic membrane-bounded vesicle (GO:0016023);; Biological Process: oxidation-reduction process (GO:0055114);; Molecular Fun…	11-beta-hydroxysteroid dehydrogenase 1B OS=Arabidopsis thaliana GN=HSD1 PE=1 SV=1	Uncharacterized protein OS=Oryza barthii PE=3 SV=1	hypothetical protein OsI_15677 [Oryza sativa Indica Group]
OS12G0138800	LOC_Os12g04424	strictosidine synthase, putative, expressed	-1.48637	Down	Biological Process: biosynthetic process (GO:0009058);; Cellular Component: integral component of membrane (GO:0016021);; Cellular Component: cytoplasmic membrane-bounded vesicle (GO:0016023);; Molecular Function: strictosidine synthase activity (GO:0016844);;	Protein STRICTOSIDINE SYNTHASE-LIKE 10 OS=Arabidopsis thaliana GN=SSL10 PE=2 SV=1	Os12g0138800 protein OS=Oryza sativa subsp. japonica GN=Os12g0138800 PE=2 SV=2	Strictosidine synthase family protein, expressed [Oryza sativa Japonica Group]
OS03G0280800	LOC_Os03g17230	NAD dependent epimerase/dehydratase family domain containing protein, expressed	-1.48593	Down	Cellular Component: mitochondrion (GO:0005739);; Cellular Component: integral component of membrane (GO:0016021);;	UDP-glucuronic acid decarboxylase 1 OS=Arabidopsis thaliana GN=UXS1 PE=1 SV=1	Os03g0280800 protein OS=Oryza sativa subsp. japonica GN=Os03g0280800 PE=2 SV=1	PREDICTED: UDP-glucuronic acid decarboxylase 1 [Oryza sativa Japonica Group]
OS10G0114300	LOC_Os10g02490	oxidoreductase, aldo/keto reductase family protein, putative, expressed	-1.48551	Down	Biological Process: iron ion transport (GO:0006826);; Molecular Function: oxidoreductase activity (GO:0016491);; Biological Process: oxidation-reduction process (GO:0055114);;	Probable NAD(P)H-dependent oxidoreductase 1 OS=Oryza sativa subsp. japonica GN=Os10g0113000 PE=1 SV=1	Uncharacterized protein OS=Oryza rufipogon PE=4 SV=1	hypothetical protein OsI_32556 [Oryza sativa Indica Group]
OS01G0185900	LOC_Os01g09080	WRKY DNA-binding domain containing protein, expressed	-1.48076	Down	Molecular Function: sequence-specific DNA binding transcription factor activity (GO:0003700);; Biological Process: regulation of transcription, DNA-templated (GO:0006355);; Molecular Function: sequence-specific DNA binding (GO:0043565);;	Probable WRKY transcription factor 72 OS=Arabidopsis thaliana GN=WRKY72 PE=2 SV=1	Os01g0185900 protein OS=Oryza sativa subsp. japonica GN=P0510F03.24 PE=4 SV=1	hypothetical protein OsI_00690 [Oryza sativa Indica Group]
OS04G0599800	LOC_Os04g51110	WD repeat-containing protein, putative, expressed	-1.47923	Down	Biological Process: cell division (GO:0051301);;	Cell division cycle 20.1, cofactor of APC complex OS=Arabidopsis thaliana GN=CDC20-1 PE=1 SV=1	Os04g0599800 protein OS=Oryza sativa subsp. japonica GN=Os04g0599800 PE=2 SV=1	PREDICTED: cell division cycle 20.2, cofactor of APC complex isoform X2 [Oryza sativa Japonica Group]
OS01G0294700	LOC_Os01g19020	peroxidase precursor, putative, expressed	-1.47527	Down	Molecular Function: peroxidase activity (GO:0004601);; Cellular Component: extracellular region (GO:0005576);; Biological Process: response to oxidative stress (GO:0006979);; Cellular Component: plant-type cell wall (GO:0009505);; Biological Process: plant-type cell wall organization (GO:0009664);; Cellular Component: cytoplasmic membrane-bounded vesicle (GO:0016023);; Molecular Function: heme bi…	Peroxidase 2 OS=Zea mays GN=PER2 PE=2 SV=1	Peroxidase OS=Oryza sativa subsp. indica GN=OsI_01501 PE=3 SV=1	hypothetical protein OsI_01501 [Oryza sativa Indica Group]
OS08G0425000	LOC_Os08g32910	expressed protein	-1.47327	Down	Biological Process: telomere maintenance (GO:0000723);; Molecular Function: DNA helicase activity (GO:0003678);; Cellular Component: mitochondrion (GO:0005739);; Biological Process: DNA repair (GO:0006281);; Biological Process: DNA duplex unwinding (GO:0032508);;	--	Os08g0425000 protein OS=Oryza sativa subsp. japonica GN=P0456B03.107 PE=2 SV=1	hypothetical protein OsI_29292 [Oryza sativa Indica Group]
OS03G0161400	LOC_Os03g06570	IQ calmodulin-binding motif family protein, putative, expressed	-1.47203	Down	--	Protein IQ-DOMAIN 31 OS=Arabidopsis thaliana GN=IQD31 PE=1 SV=1	IQ calmodulin-binding motif family protein, expressed OS=Oryza sativa subsp. japonica GN=Os03g0161400 PE=4 SV=1	PREDICTED: uncharacterized protein LOC4331704 [Oryza sativa Japonica Group]
OS03G0309250	--	--	-1.47106	Down	--	--	Os03g0309250 protein OS=Oryza sativa subsp. japonica GN=Os03g0309250 PE=4 SV=1	Os03g0309250 [Oryza sativa Japonica Group]
OS11G0523110	LOC_Os11g32030	sex determination protein tasselseed-2, putative, expressed	-1.47008	Down	Cellular Component: mitochondrion (GO:0005739);; Molecular Function: oxidoreductase activity (GO:0016491);; Biological Process: oxidation-reduction process (GO:0055114);;	Short-chain dehydrogenase reductase 2a OS=Arabidopsis thaliana GN=SDR2a PE=3 SV=1	Putative uncharacterized protein OS=Oryza sativa subsp. indica GN=OsI_36293 PE=3 SV=1	hypothetical protein OsI_36293 [Oryza sativa Indica Group]
OS03G0619800	--	--	-1.46996	Down	Molecular Function: DNA binding (GO:0003677);; Cellular Component: nucleus (GO:0005634);; Biological Process: regulation of transcription, DNA-templated (GO:0006355);;	B3 domain-containing protein Os03g0619800 OS=Oryza sativa subsp. japonica GN=Os03g0619800 PE=3 SV=1	Os03g0619800 protein OS=Oryza sativa subsp. japonica GN=Os03g0619800 PE=4 SV=1	Os03g0619800 [Oryza sativa Japonica Group]
OS03G0305400	LOC_Os03g19270	universal stress protein domain containing protein, putative, expressed	-1.46731	Down	Biological Process: response to molecule of fungal origin (GO:0002238);; Cellular Component: vacuole (GO:0005773);; Biological Process: response to stress (GO:0006950);;	Universal stress protein A-like protein OS=Arabidopsis thaliana GN=At3g01520 PE=1 SV=2	Os03g0305400 protein OS=Oryza sativa subsp. japonica GN=Os03g0305400 PE=4 SV=1	PREDICTED: universal stress protein YxiE isoform X3 [Oryza sativa Japonica Group]
OS03G0186900	LOC_Os03g08790	aspartic proteinase nepenthesin precursor, putative, expressed	-1.46698	Down	Molecular Function: aspartic-type endopeptidase activity (GO:0004190);; Biological Process: proteolysis (GO:0006508);; Cellular Component: plant-type cell wall (GO:0009505);; Cellular Component: cytoplasmic membrane-bounded vesicle (GO:0016023);; Biological Process: protein catabolic process (GO:0030163);; Cellular Component: apoplast (GO:0048046);;	Aspartic proteinase nepenthesin-1 OS=Nepenthes gracilis GN=nep1 PE=1 SV=1	Uncharacterized protein OS=Oryza rufipogon PE=4 SV=1	hypothetical protein OsI_10302 [Oryza sativa Indica Group]
OS11G0703900	LOC_Os11g47760	DnaK family protein, putative, expressed	-1.4668	Down	Molecular Function: ATP binding (GO:0005524);; Molecular Function: 2-alkenal reductase [NAD(P)] activity (GO:0032440);; Biological Process: oxidation-reduction process (GO:0055114);;	Heat shock cognate 70 kDa protein 2 OS=Solanum lycopersicum GN=HSC-2 PE=2 SV=1	Uncharacterized protein OS=Oryza barthii PE=3 SV=1	PREDICTED: heat shock cognate 70 kDa protein 2-like [Oryza brachyantha]
OS07G0119400	LOC_Os07g02810	L-ascorbate oxidase homolog precursor, putative, expressed	-1.46555	Down	Molecular Function: copper ion binding (GO:0005507);; Cellular Component: plant-type cell wall (GO:0009505);; Cellular Component: plasmodesma (GO:0009506);; Cellular Component: integral component of membrane (GO:0016021);; Molecular Function: oxidoreductase activity, oxidizing metal ions (GO:0016722);; Biological Process: oxidation-reduction process (GO:0055114);;	L-ascorbate oxidase homolog OS=Nicotiana tabacum PE=2 SV=1	Uncharacterized protein OS=Oryza glumipatula PE=4 SV=1	PREDICTED: L-ascorbate oxidase homolog [Oryza brachyantha]
OS07G0625800	LOC_Os07g43290	LTPL56 - Protease inhibitor/seed storage/LTP family protein precursor, expressed	-1.46375	Down	Biological Process: lipid transport (GO:0006869);; Molecular Function: lipid binding (GO:0008289);; Cellular Component: integral component of membrane (GO:0016021);; Cellular Component: cytoplasmic membrane-bounded vesicle (GO:0016023);;	Non-specific lipid transfer protein-like 1 OS=Oryza sativa subsp. japonica GN=LTPL1 PE=1 SV=1	Uncharacterized protein OS=Oryza nivara PE=4 SV=1	hypothetical protein OsI_26937 [Oryza sativa Indica Group]
OS08G0202300	LOC_Os08g10244	retrotransposon protein, putative, unclassified	-1.46	Down	Molecular Function: nucleotide binding (GO:0000166);; Molecular Function: protein serine/threonine kinase activity (GO:0004674);; Cellular Component: mitochondrion (GO:0005739);; Cellular Component: plasma membrane (GO:0005886);; Cellular Component: integral component of membrane (GO:0016021);; Cellular Component: cytoplasmic membrane-bounded vesicle (GO:0016023);; Biological Process: phosphoryla…	Probable LRR receptor-like serine/threonine-protein kinase At1g56130 OS=Arabidopsis thaliana GN=At1g56130 PE=2 SV=2	Os08g0202300 protein (Fragment) OS=Oryza sativa subsp. japonica GN=Os08g0202300 PE=4 SV=1	Os08g0202300, partial [Oryza sativa Japonica Group]
OS05G0567800	LOC_Os05g49270	transporter family protein, putative, expressed	-1.45938	Down	Molecular Function: sugar:proton symporter activity (GO:0005351);; Molecular Function: glucose transmembrane transporter activity (GO:0005355);; Cellular Component: integral component of plasma membrane (GO:0005887);; Biological Process: proton transport (GO:0015992);; Biological Process: glucose import (GO:0046323);;	Sugar transporter ERD6-like 6 OS=Arabidopsis thaliana GN=At1g75220 PE=1 SV=1	Putative uncharacterized protein OS=Oryza sativa subsp. indica GN=OsI_21023 PE=3 SV=1	hypothetical protein OsI_21023 [Oryza sativa Indica Group]
OS01G0177900	LOC_Os01g08260	pleiotropic drug resistance protein 4, putative, expressed	-1.45847	Down	Molecular Function: ATP binding (GO:0005524);; Cellular Component: plasma membrane (GO:0005886);; Biological Process: drug transmembrane transport (GO:0006855);; Biological Process: metabolic process (GO:0008152);; Cellular Component: integral component of membrane (GO:0016021);; Biological Process: cuticle development (GO:0042335);; Molecular Function: ATPase activity, coupled to transmembrane m…	ABC transporter G family member 31 OS=Oryza sativa subsp. japonica GN=ABCG31 PE=2 SV=3	Uncharacterized protein OS=Oryza barthii PE=4 SV=1	RecName: Full=ABC transporter G family member 31; Short=OsABCG31; AltName: Full=Pleiotropic drug resistance protein 6; Short=OsPDR6
OS03G0793700	LOC_Os03g57960	cupin domain containing protein, expressed	-1.45712	Down	Cellular Component: cytoplasmic membrane-bounded vesicle (GO:0016023);; Molecular Function: nutrient reservoir activity (GO:0045735);;	Globulin-1 S allele OS=Zea mays GN=GLB1 PE=1 SV=2	Cupin family protein, expressed OS=Oryza sativa subsp. japonica GN=OSJNBb0060J21.10 PE=2 SV=2	hypothetical protein OsI_13867 [Oryza sativa Indica Group]
OS03G0766100	LOC_Os03g55740	SSA4 - 2S albumin seed storage family protein precursor, expressed	-1.45709	Down	Molecular Function: serine-type endopeptidase inhibitor activity (GO:0004867);; Cellular Component: vacuole (GO:0005773);; Cellular Component: membrane (GO:0016020);; Cellular Component: aleurone grain (GO:0033095);; Molecular Function: nutrient reservoir activity (GO:0045735);;	10 kDa prolamin OS=Oryza sativa subsp. japonica GN=Os03g0766000 PE=2 SV=1	Os03g0766100 protein OS=Oryza sativa subsp. japonica GN=Os03g0766100 PE=4 SV=1	prolamin [Oryza sativa Indica Group]
OS05G0408850	--	--	-1.4569	Down	Biological Process: protein polyubiquitination (GO:0000209);; Molecular Function: zinc ion binding (GO:0008270);; Cellular Component: amyloplast (GO:0009501);; Biological Process: gravitropism (GO:0009630);; Biological Process: protein ubiquitination involved in ubiquitin-dependent protein catabolic process (GO:0042787);; Biological Process: proteasome-mediated ubiquitin-dependent protein catabol…	--	Uncharacterized protein OS=Oryza nivara PE=4 SV=1	hypothetical protein OsI_19938 [Oryza sativa Indica Group]
OS02G0198400	LOC_Os02g10490	expressed protein	-1.45517	Down	Biological Process: regulation of DNA replication (GO:0006275);; Biological Process: chromatin silencing (GO:0006342);; Biological Process: regulation of G2/M transition of mitotic cell cycle (GO:0010389);; Biological Process: histone H3-K9 methylation (GO:0051567);;	--	Os02g0198400 protein OS=Oryza sativa subsp. japonica GN=Os02g0198400 PE=4 SV=1	Os02g0198400 [Oryza sativa Japonica Group]
OS08G0528500	LOC_Os08g41670	uncharacterized protein family UPF0016 domain containing protein, expressed	-1.45172	Down	Cellular Component: Golgi apparatus (GO:0005794);; Biological Process: glucose catabolic process (GO:0006007);; Cellular Component: integral component of membrane (GO:0016021);; Cellular Component: cytoplasmic membrane-bounded vesicle (GO:0016023);; Biological Process: cellulose biosynthetic process (GO:0030244);; Biological Process: Golgi vesicle transport (GO:0048193);;	GDT1-like protein 4 OS=Oryza sativa subsp. japonica GN=Os08g0528500 PE=2 SV=1	Os08g0528500 protein OS=Oryza sativa subsp. japonica GN=Os08g0528500 PE=4 SV=1	RecName: Full=GDT1-like protein 4; Flags: Precursor
OS05G0409400	LOC_Os05g33890	microtubule associated protein, putative, expressed	-1.45161	Down	Biological Process: microtubule cytoskeleton organization (GO:0000226);; Biological Process: cytokinesis (GO:0000910);; Molecular Function: microtubule binding (GO:0008017);;	65-kDa microtubule-associated protein 5 OS=Arabidopsis thaliana GN=MAP65-5 PE=1 SV=2	Os05g0409400 protein (Fragment) OS=Oryza sativa subsp. japonica GN=Os05g0409400 PE=4 SV=1	Os05g0409400, partial [Oryza sativa Japonica Group]
OS12G0204800	--	--	-1.45134	Down	Cellular Component: cytoplasmic membrane-bounded vesicle (GO:0016023);; Molecular Function: ADP binding (GO:0043531);;	Putative disease resistance protein RGA4 OS=Solanum bulbocastanum GN=RGA4 PE=2 SV=1	Os12g0204800 protein (Fragment) OS=Oryza sativa subsp. japonica GN=Os12g0204800 PE=4 SV=1	Os12g0204800, partial [Oryza sativa Japonica Group]
OS01G0728100	LOC_Os01g52770	GDSL-like lipase/acylhydrolase, putative, expressed	-1.44953	Down	Biological Process: metabolic process (GO:0008152);; Cellular Component: cytoplasmic membrane-bounded vesicle (GO:0016023);; Molecular Function: hydrolase activity, acting on ester bonds (GO:0016788);;	GDSL esterase/lipase At5g45670 OS=Arabidopsis thaliana GN=At5g45670 PE=2 SV=1	Os01g0728100 protein OS=Oryza sativa subsp. japonica GN=Os01g0728100 PE=4 SV=1	TPA: hypothetical protein ZEAMMB73_753900 [Zea mays]
OS03G0652000	LOC_Os03g44890	anthranilate phosphoribosyltransferase, putative, expressed	-1.44774	Down	Molecular Function: calcium ion binding (GO:0005509);; Molecular Function: calcium-dependent phospholipid binding (GO:0005544);; Biological Process: metabolic process (GO:0008152);; Cellular Component: integral component of membrane (GO:0016021);; Molecular Function: transferase activity, transferring glycosyl groups (GO:0016757);; Molecular Function: ligase activity (GO:0016874);;	Protein QUIRKY OS=Arabidopsis thaliana GN=QKY PE=2 SV=1	Os03g0652000 protein (Fragment) OS=Oryza sativa subsp. japonica GN=Os03g0652000 PE=4 SV=1	hypothetical protein OsJ_11931 [Oryza sativa Japonica Group]
OS03G0128000	LOC_Os03g03600	fasciclin-like arabinogalactan protein, putative, expressed	-1.44723	Down	Cellular Component: membrane (GO:0016020);; Cellular Component: cytoplasmic membrane-bounded vesicle (GO:0016023);;	Fasciclin-like arabinogalactan protein 8 OS=Arabidopsis thaliana GN=FLA8 PE=1 SV=1	Uncharacterized protein OS=Oryza nivara PE=4 SV=1	PREDICTED: fasciclin-like arabinogalactan protein 10 [Oryza sativa Japonica Group]
OS01G0211800	LOC_Os01g11350	bZIP transcription factor domain containing protein, expressed	-1.44631	Down	Molecular Function: sequence-specific DNA binding transcription factor activity (GO:0003700);; Biological Process: regulation of transcription, DNA-templated (GO:0006355);; Molecular Function: sequence-specific DNA binding (GO:0043565);;	Basic leucine zipper 2 OS=Oryza sativa subsp. japonica GN=BZIP02 PE=2 SV=1	Os01g0211800 protein OS=Oryza sativa subsp. japonica GN=Os01g0211800 PE=4 SV=1	PREDICTED: basic leucine zipper 2-like [Oryza sativa Japonica Group]
OS03G0135550	--	--	-1.441	Down	--	--	Os03g0135550 protein OS=Oryza sativa subsp. japonica GN=Os03g0135550 PE=4 SV=1	Os03g0135550 [Oryza sativa Japonica Group]
OS01G0227200	LOC_Os01g12720	protein kinase domain containing protein, expressed	-1.44013	Down	Molecular Function: protein serine/threonine kinase activity (GO:0004674);; Molecular Function: ATP binding (GO:0005524);; Biological Process: protein phosphorylation (GO:0006468);; Cellular Component: plastid (GO:0009536);; Cellular Component: integral component of membrane (GO:0016021);;	Proline-rich receptor-like protein kinase PERK1 OS=Arabidopsis thaliana GN=PERK1 PE=2 SV=1	Os01g0227200 protein OS=Oryza sativa subsp. japonica GN=P0452F10.7 PE=2 SV=1	hypothetical protein OsI_00982 [Oryza sativa Indica Group]
OS04G0689700	LOC_Os04g59340	RNA-binding region RNP-1, putative, expressed	-1.43914	Down	Molecular Function: nucleotide binding (GO:0000166);; Molecular Function: nucleic acid binding (GO:0003676);; Cellular Component: integral component of membrane (GO:0016021);;	--	OSJNBa0039K24.21 protein OS=Oryza sativa subsp. japonica GN=OSJNBa0039K24.21 PE=2 SV=2	hypothetical protein OsI_30382 [Oryza sativa Indica Group]
OS06G0246500	LOC_Os06g13720	dehydrogenase E1 component domain containing protein, expressed	-1.439	Down	Molecular Function: phosphogluconate dehydrogenase (decarboxylating) activity (GO:0004616);; Molecular Function: pyruvate dehydrogenase (acetyl-transferring) activity (GO:0004739);; Biological Process: acetyl-CoA biosynthetic process from pyruvate (GO:0006086);; Biological Process: pentose-phosphate shunt (GO:0006098);; Cellular Component: plastid (GO:0009536);; Biological Process: oxidation-redu…	Pyruvate dehydrogenase E1 component subunit alpha-2, mitochondrial OS=Oryza sativa subsp. japonica GN=Os06g0246500 PE=2 SV=1	Pyruvate dehydrogenase E1 component subunit alpha OS=Oryza sativa subsp. japonica GN=Os06g0246500 PE=4 SV=1	PREDICTED: pyruvate dehydrogenase E1 component subunit alpha-2, mitochondrial-like [Oryza brachyantha]
OS02G0762800	LOC_Os02g52510	SNF2 family N-terminal domain containing protein, expressed	-1.43823	Down	Molecular Function: DNA binding (GO:0003677);; Molecular Function: helicase activity (GO:0004386);; Molecular Function: ATP binding (GO:0005524);; Cellular Component: nucleus (GO:0005634);; Biological Process: mitotic nuclear division (GO:0007067);; Biological Process: synapsis (GO:0007129);; Biological Process: reciprocal meiotic recombination (GO:0007131);; Biological Process: male meiosis (GO:…	DNA repair and recombination protein RAD54 OS=Oryza sativa subsp. japonica GN=RAD54 PE=1 SV=1	Os02g0762800 protein OS=Oryza sativa subsp. japonica GN=Os02g0762800 PE=4 SV=1	PREDICTED: DNA repair and recombination protein RAD54 [Oryza sativa Japonica Group]
OS08G0552333	--	--	-1.4382	Down	--	--	Os08g0552333 protein OS=Oryza sativa subsp. japonica GN=Os08g0552333 PE=4 SV=1	hypothetical protein OsJ_28214 [Oryza sativa Japonica Group]
OS03G0576200	LOC_Os03g37930	potassium transporter, putative, expressed	-1.43482	Down	Molecular Function: potassium ion transmembrane transporter activity (GO:0015079);; Cellular Component: integral component of membrane (GO:0016021);; Biological Process: potassium ion transmembrane transport (GO:0071805);;	Potassium transporter 21 OS=Oryza sativa subsp. japonica GN=HAK21 PE=3 SV=1	Potassium transporter OS=Oryza rufipogon PE=3 SV=1	PREDICTED: potassium transporter 21 [Oryza sativa Japonica Group]
OS01G0233100	LOC_Os01g13229	cyclin-A1, putative	-1.43463	Down	Cellular Component: nucleus (GO:0005634);; Biological Process: cell cycle (GO:0007049);; Biological Process: cell division (GO:0051301);;	Cyclin-A1-2 OS=Oryza sativa subsp. japonica GN=CYCA1-2 PE=3 SV=2	Os01g0233100 protein OS=Oryza sativa subsp. japonica GN=Os01g0233100 PE=3 SV=1	Os01g0233100 [Oryza sativa Japonica Group]
OS06G0714400	--	--	-1.43168	Down	--	--	Uncharacterized protein OS=Oryza glaberrima PE=4 SV=1	--
OS08G0531000	LOC_Os08g41880	nucleotide pyrophosphatase/phosphodiesterase, putative, expressed	-1.43144	Down	Molecular Function: acid phosphatase activity (GO:0003993);; Biological Process: dephosphorylation (GO:0016311);; Molecular Function: metal ion binding (GO:0046872);;	Probable inactive purple acid phosphatase 27 OS=Arabidopsis thaliana GN=PAP27 PE=2 SV=1	Purple acid phosphatase OS=Oryza nivara PE=3 SV=1	PREDICTED: nucleotide pyrophosphatase/phosphodiesterase-like [Setaria italica]
OS01G0195400	LOC_Os01g09880	harpin-induced protein 1 domain containing protein, expressed	-1.42811	Down	Cellular Component: integral component of membrane (GO:0016021);;	--	Uncharacterized protein OS=Oryza rufipogon PE=4 SV=1	PREDICTED: uncharacterized protein LOC4327322 [Oryza sativa Japonica Group]
OS05G0113900	LOC_Os05g02300	Core histone H2A/H2B/H3/H4 domain containing protein, putative, expressed	-1.42591	Down	Cellular Component: nucleosome (GO:0000786);; Cellular Component: nuclear chromatin (GO:0000790);; Molecular Function: DNA binding (GO:0003677);; Biological Process: chromatin silencing (GO:0006342);; Molecular Function: protein heterodimerization activity (GO:0046982);;	Probable histone H2A.6 OS=Oryza sativa subsp. japonica GN=Os05g0113900 PE=2 SV=2	Histone H2A OS=Lotus japonicus PE=2 SV=1	unknown [Lotus japonicus]
OS12G0509400	LOC_Os12g32499	expressed protein	-1.42572	Down	Molecular Function: nucleic acid binding (GO:0003676);; Biological Process: DNA metabolic process (GO:0006259);;	--	Uncharacterized protein OS=Oryza rufipogon PE=4 SV=1	expressed protein [Oryza sativa Japonica Group]
OS09G0399800	LOC_Os09g23530	dehydrogenase, putative, expressed	-1.42452	Down	Molecular Function: zinc ion binding (GO:0008270);; Cellular Component: plastid (GO:0009536);; Biological Process: lignin biosynthetic process (GO:0009809);; Molecular Function: cinnamyl-alcohol dehydrogenase activity (GO:0045551);; Molecular Function: sinapyl alcohol dehydrogenase activity (GO:0052747);; Biological Process: oxidation-reduction process (GO:0055114);;	Probable cinnamyl alcohol dehydrogenase 8A OS=Oryza sativa subsp. japonica GN=CAD8A PE=2 SV=1	Os09g0399800 protein OS=Oryza sativa subsp. japonica GN=Os09g0399800 PE=3 SV=1	hypothetical protein OsJ_29280 [Oryza sativa Japonica Group]
OS06G0707800	LOC_Os06g49420	retrotransposon protein, putative, unclassified, expressed	-1.42392	Down	Molecular Function: ADP binding (GO:0043531);;	Putative disease resistance protein RGA1 OS=Solanum bulbocastanum GN=RGA1 PE=2 SV=2	Uncharacterized protein OS=Oryza sativa subsp. japonica GN=OsJ_22608 PE=4 SV=1	PREDICTED: putative disease resistance protein RGA3 [Oryza sativa Japonica Group]
OS04G0177300	LOC_Os04g09800	SWI/SNF-related matrix-associated actin-dependent regulator of chromatin subfamily A, putative	-1.42265	Down	Molecular Function: nucleic acid binding (GO:0003676);; Molecular Function: ATP binding (GO:0005524);; Biological Process: metabolic process (GO:0008152);; Molecular Function: zinc ion binding (GO:0008270);; Cellular Component: chloroplast envelope (GO:0009941);; Molecular Function: hydrolase activity, acting on acid anhydrides, in phosphorus-containing anhydrides (GO:0016818);;	Putative SWI/SNF-related matrix-associated actin-dependent regulator of chromatin subfamily A member 3-like 3 OS=Arabidopsis thaliana GN=At5g43530 PE=3 SV=1	Os04g0177300 protein OS=Oryza sativa subsp. japonica GN=Os04g0177300 PE=4 SV=1	Os04g0177300 [Oryza sativa Japonica Group]
OS06G0159450	--	--	-1.42185	Down	Cellular Component: nucleosome (GO:0000786);; Molecular Function: DNA binding (GO:0003677);; Cellular Component: nucleolus (GO:0005730);; Biological Process: cell proliferation (GO:0008283);; Cellular Component: plastid (GO:0009536);; Cellular Component: integral component of membrane (GO:0016021);; Molecular Function: protein heterodimerization activity (GO:0046982);;	Histone H3.2 OS=Triticum aestivum PE=1 SV=2	Os06g0159450 protein (Fragment) OS=Oryza sativa subsp. japonica GN=Os06g0159450 PE=4 SV=1	Os06g0159450, partial [Oryza sativa Japonica Group]
OS07G0117400	LOC_Os07g02630	expressed protein	-1.42172	Down	Molecular Function: ADP binding (GO:0043531);;	Putative disease resistance protein RGA3 OS=Solanum bulbocastanum GN=RGA3 PE=2 SV=2	Os07g0117400 protein OS=Oryza sativa subsp. japonica GN=OJ1119_A04.117 PE=4 SV=1	hypothetical protein OsI_24688 [Oryza sativa Indica Group]
OS08G0159700	LOC_Os08g06320	DNA binding protein, putative, expressed	-1.41884	Down	Molecular Function: DNA binding (GO:0003677);;	AT-hook motif nuclear-localized protein 21 OS=Arabidopsis thaliana GN=AHL21 PE=2 SV=1	Uncharacterized protein OS=Oryza rufipogon PE=4 SV=1	hypothetical protein OsI_27898 [Oryza sativa Indica Group]
OS06G0148250	--	--	-1.41709	Down	Biological Process: lipid metabolic process (GO:0006629);; Biological Process: root morphogenesis (GO:0010015);; Biological Process: regulation of hormone levels (GO:0010817);; Biological Process: cell growth (GO:0016049);; Cellular Component: apoplast (GO:0048046);; Biological Process: cellular developmental process (GO:0048869);; Molecular Function: carboxylic ester hydrolase activity (GO:00526…	GDSL esterase/lipase APG OS=Arabidopsis thaliana GN=APG PE=1 SV=1	Os06g0148250 protein OS=Oryza sativa subsp. japonica GN=Os06g0148250 PE=4 SV=1	Os06g0148250 [Oryza sativa Japonica Group]
OS03G0633800	LOC_Os03g43410	OsIAA12 - Auxin-responsive Aux/IAA gene family member, expressed	-1.4161	Down	Cellular Component: nucleus (GO:0005634);; Biological Process: regulation of transcription, DNA-templated (GO:0006355);; Biological Process: auxin-activated signaling pathway (GO:0009734);;	Auxin-responsive protein IAA12 OS=Oryza sativa subsp. japonica GN=IAA12 PE=2 SV=1	Auxin-responsive protein OS=Oryza barthii PE=3 SV=1	PREDICTED: auxin-responsive protein IAA12-like [Oryza brachyantha]
OS01G0704400	LOC_Os01g50849	expressed protein	-1.41249	Down	Cellular Component: plastid (GO:0009536);;	--	Os01g0704400 protein OS=Oryza sativa subsp. japonica GN=Os01g0704400 PE=4 SV=1	Os01g0704400 [Oryza sativa Japonica Group]
OS03G0183500	LOC_Os03g08520	DUF581 domain containing protein, expressed	-1.41035	Down	Biological Process: response to stress (GO:0006950);; Biological Process: cellular component organization (GO:0016043);; Biological Process: single-organism cellular process (GO:0044763);; Biological Process: single-organism transport (GO:0044765);; Biological Process: regulation of biological process (GO:0050789);;	--	Uncharacterized protein OS=Oryza rufipogon PE=4 SV=1	hypothetical protein OsI_10279 [Oryza sativa Indica Group]
OS08G0300300	LOC_Os08g20570	chloride channel protein, putative, expressed	-1.40947	Down	Molecular Function: voltage-gated chloride channel activity (GO:0005247);; Biological Process: chloride transport (GO:0006821);; Cellular Component: integral component of membrane (GO:0016021);;	Putative chloride channel-like protein CLC-g OS=Arabidopsis thaliana GN=CBSCLC6 PE=3 SV=2	Chloride channel protein OS=Oryza rufipogon PE=3 SV=1	PREDICTED: putative chloride channel-like protein CLC-g [Oryza sativa Japonica Group]
OS06G0160100	LOC_Os06g06510	histone H3, putative, expressed	-1.40859	Down	Cellular Component: nucleosome (GO:0000786);; Molecular Function: DNA binding (GO:0003677);; Cellular Component: nucleus (GO:0005634);; Biological Process: cell proliferation (GO:0008283);; Cellular Component: plastid (GO:0009536);; Molecular Function: protein heterodimerization activity (GO:0046982);;	Histone H3.2 OS=Triticum aestivum PE=1 SV=2	Os06g0160100 protein (Fragment) OS=Oryza sativa subsp. japonica GN=Os06g0160100 PE=4 SV=1	Os06g0160100, partial [Oryza sativa Japonica Group]
OS06G0553200	LOC_Os06g35970	meiosis 5, putative, expressed	-1.40759	Down	--	Protodermal factor 1 OS=Arabidopsis thaliana GN=PDF1 PE=2 SV=1	Os06g0553200 protein OS=Oryza sativa subsp. japonica GN=P0427B07.25 PE=2 SV=1	hypothetical protein OsI_23340 [Oryza sativa Indica Group]
OS07G0166700	LOC_Os07g07230	protein kinase, putative, expressed	-1.40626	Down	Molecular Function: protein kinase activity (GO:0004672);; Molecular Function: ATP binding (GO:0005524);; Biological Process: protein phosphorylation (GO:0006468);; Cellular Component: integral component of membrane (GO:0016021);; Cellular Component: cytoplasmic membrane-bounded vesicle (GO:0016023);;	Probable inactive leucine-rich repeat receptor-like protein kinase At3g03770 OS=Arabidopsis thaliana GN=At3g03770 PE=2 SV=1	Putative uncharacterized protein OS=Oryza sativa subsp. indica GN=OsI_25029 PE=4 SV=1	PREDICTED: probable inactive leucine-rich repeat receptor-like protein kinase At3g03770 [Oryza sativa Japonica Group]
OS02G0815900	LOC_Os02g57080	serine/threonine-protein kinase, putative, expressed	-1.40519	Down	Molecular Function: protein serine/threonine kinase activity (GO:0004674);; Molecular Function: ATP binding (GO:0005524);; Biological Process: protein phosphorylation (GO:0006468);; Cellular Component: integral component of membrane (GO:0016021);;	Receptor-like serine/threonine-protein kinase ALE2 OS=Arabidopsis thaliana GN=ALE2 PE=1 SV=1	Uncharacterized protein OS=Oryza nivara PE=3 SV=1	PREDICTED: receptor-like serine/threonine-protein kinase ALE2 isoform X1 [Oryza sativa Japonica Group]
OS04G0115500	LOC_Os04g02510	ZOS4-01 - C2H2 zinc finger protein, expressed	-1.40327	Down	Molecular Function: sequence-specific DNA binding transcription factor activity (GO:0003700);; Molecular Function: NAD+ ADP-ribosyltransferase activity (GO:0003950);; Biological Process: regulation of transcription, DNA-templated (GO:0006355);; Cellular Component: plastid (GO:0009536);; Molecular Function: metal ion binding (GO:0046872);;	--	Uncharacterized protein OS=Oryza rufipogon PE=4 SV=1	hypothetical protein OsI_14623 [Oryza sativa Indica Group]
OS03G0557900	LOC_Os03g35788	retrotransposon protein, putative, unclassified	-1.40323	Down	Cellular Component: mitochondrion (GO:0005739);; Cellular Component: integral component of membrane (GO:0016021);;	--	Os03g0557900 protein OS=Oryza sativa subsp. japonica GN=Os03g0557900 PE=4 SV=1	Os03g0557900 [Oryza sativa Japonica Group]
OS06G0697000	LOC_Os06g48200	glycosyl hydrolases family 16, putative, expressed	-1.40181	Down	Molecular Function: hydrolase activity, hydrolyzing O-glycosyl compounds (GO:0004553);; Cellular Component: cell wall (GO:0005618);; Biological Process: xyloglucan metabolic process (GO:0010411);; Molecular Function: xyloglucan:xyloglucosyl transferase activity (GO:0016762);; Biological Process: cell wall biogenesis (GO:0042546);; Cellular Component: apoplast (GO:0048046);; Biological Process: ce…	Probable xyloglucan endotransglucosylase/hydrolase protein 25 OS=Arabidopsis thaliana GN=XTH25 PE=2 SV=2	Xyloglucan endotransglucosylase/hydrolase OS=Oryza sativa subsp. indica GN=OsI_24318 PE=3 SV=1	xyloglucan endo-transglucosylase/hydrolase 1 [Bambusa oldhamii]
OS01G0256500	LOC_Os01g15270	expressed protein	-1.40161	Down	Biological Process: response to stress (GO:0006950);; Cellular Component: plastid (GO:0009536);;	--	Uncharacterized protein OS=Oryza rufipogon PE=4 SV=1	PREDICTED: indole-3-acetic acid-induced protein ARG2 [Oryza sativa Japonica Group]
OS01G0936600	--	--	-1.40115	Down	--	--	Os01g0936600 protein (Fragment) OS=Oryza sativa subsp. japonica GN=Os01g0936600 PE=4 SV=1	Os01g0936600, partial [Oryza sativa Japonica Group]
OS05G0375400	LOC_Os05g31140	glycosyl hydrolases family 17, putative, expressed	-1.39897	Down	Biological Process: carbohydrate metabolic process (GO:0005975);; Cellular Component: cytoplasmic membrane-bounded vesicle (GO:0016023);; Molecular Function: licheninase activity (GO:0042972);;	Lichenase-2 (Fragment) OS=Hordeum vulgare PE=1 SV=1	Putative uncharacterized protein OS=Oryza sativa subsp. indica GN=OsI_19732 PE=3 SV=1	glucanase [Oryza sativa]
OS12G0157000	LOC_Os12g06080	hypothetical protein	-1.39858	Down	Molecular Function: DNA binding (GO:0003677);; Cellular Component: nucleus (GO:0005634);; Biological Process: regulation of transcription, DNA-templated (GO:0006355);;	B3 domain-containing protein Os11g0156000 OS=Oryza sativa subsp. japonica GN=Os11g0156000 PE=2 SV=1	Os12g0157000 protein (Fragment) OS=Oryza sativa subsp. japonica GN=Os12g0157000 PE=4 SV=1	PREDICTED: B3 domain-containing protein Os11g0156000-like [Oryza sativa Japonica Group]
Trans_newGene_1417	--	--	-1.39563	Down	--	--	--	Os02g0145500, partial [Oryza sativa Japonica Group]
OS01G0713200	LOC_Os01g51570	glycosyl hydrolases family 17, putative, expressed	-1.39379	Down	Biological Process: carbohydrate metabolic process (GO:0005975);; Biological Process: defense response (GO:0006952);; Cellular Component: cytoplasmic membrane-bounded vesicle (GO:0016023);; Molecular Function: glucan endo-1,3-beta-D-glucosidase activity (GO:0042973);;	Glucan endo-1,3-beta-glucosidase GII OS=Hordeum vulgare PE=1 SV=1	Uncharacterized protein OS=Oryza rufipogon PE=3 SV=1	PREDICTED: glucan endo-1,3-beta-glucosidase GII [Oryza sativa Japonica Group]
OS11G0222100	--	--	-1.39191	Down	Molecular Function: protein serine/threonine kinase activity (GO:0004674);; Molecular Function: ATP binding (GO:0005524);; Cellular Component: mitochondrion (GO:0005739);; Biological Process: protein phosphorylation (GO:0006468);; Cellular Component: integral component of membrane (GO:0016021);;	Serine/threonine-protein kinase-like protein CCR4 OS=Arabidopsis thaliana GN=CCR4 PE=1 SV=1	Uncharacterized protein OS=Oryza nivara PE=4 SV=1	PREDICTED: serine/threonine-protein kinase-like protein CCR4 [Oryza sativa Japonica Group]
OS03G0322900	LOC_Os03g20680	late embryogenesis abundant protein 1, putative, expressed	-1.39155	Down	Cellular Component: nucleus (GO:0005634);; Cellular Component: mitochondrion (GO:0005739);; Cellular Component: cytosol (GO:0005829);; Biological Process: floral organ abscission (GO:0010227);; Biological Process: response to freezing (GO:0050826);;	Late embryogenesis abundant protein 1 OS=Oryza sativa subsp. japonica GN=LEA1 PE=2 SV=1	Late embryogenesis abundant protein OS=Oryza sativa subsp. japonica GN=Os03g0322900 PE=2 SV=1	PREDICTED: late embryogenesis abundant protein 1 [Oryza sativa Japonica Group]
OS05G0126700	LOC_Os05g03574	expressed protein	-1.39149	Down	Cellular Component: mitochondrion (GO:0005739);;	--	Os05g0126700 protein OS=Oryza sativa subsp. japonica GN=P0683F12.9 PE=2 SV=1	hypothetical protein OsI_18292 [Oryza sativa Indica Group]
OS07G0434100	--	--	-1.39134	Down	--	--	Os07g0434100 protein OS=Oryza sativa subsp. japonica GN=Os07g0434100 PE=4 SV=1	Os07g0434100 [Oryza sativa Japonica Group]
OS07G0435300	LOC_Os07g25430	photosystem I reaction center subunit IV A, chloroplast precursor, putative, expressed	-1.39085	Down	Cellular Component: chloroplast thylakoid membrane (GO:0009535);; Cellular Component: photosystem I reaction center (GO:0009538);; Biological Process: photosynthesis (GO:0015979);;	Photosystem I reaction center subunit IV, chloroplastic OS=Hordeum vulgare GN=PSAE PE=1 SV=2	Os07g0435300 protein (Fragment) OS=Oryza sativa subsp. japonica GN=Os07g0435300 PE=4 SV=1	Os07g0435300, partial [Oryza sativa Japonica Group]
OS05G0200400	LOC_Os05g11130	cytochrome P450, putative, expressed	-1.38913	Down	Molecular Function: iron ion binding (GO:0005506);; Biological Process: brassinosteroid homeostasis (GO:0010268);; Cellular Component: integral component of membrane (GO:0016021);; Biological Process: sterol metabolic process (GO:0016125);; Biological Process: brassinosteroid biosynthetic process (GO:0016132);; Molecular Function: oxidoreductase activity, acting on paired donors, with incorporati…	Cytochrome P450 90D2 OS=Oryza sativa subsp. japonica GN=CYP90D2 PE=1 SV=1	Putative cytochrome P450 OS=Oryza sativa subsp. japonica GN=P0708D12.2 PE=3 SV=1	PREDICTED: cytochrome P450 90D2-like isoform X2 [Oryza sativa Japonica Group]
OS07G0141400	LOC_Os07g04840	PsbP, putative, expressed	-1.38913	Down	Molecular Function: calcium ion binding (GO:0005509);; Cellular Component: chloroplast thylakoid membrane (GO:0009535);; Cellular Component: photosystem II oxygen evolving complex (GO:0009654);; Biological Process: photosynthesis (GO:0015979);; Cellular Component: extrinsic component of membrane (GO:0019898);;	Oxygen-evolving enhancer protein 2, chloroplastic OS=Triticum aestivum GN=PSBP PE=2 SV=1	Uncharacterized protein OS=Oryza barthii PE=4 SV=1	photosystem II extrinsic subunit (chloroplast) [Oryza sativa]
OS02G0131050	--	--	-1.38892	Down	--	--	Os02g0131050 protein (Fragment) OS=Oryza sativa subsp. japonica GN=Os02g0131050 PE=4 SV=1	Os02g0131050, partial [Oryza sativa Japonica Group]
OS03G0628800	LOC_Os03g43010	expressed protein	-1.38818	Down	Molecular Function: ATP binding (GO:0005524);; Molecular Function: kinase activity (GO:0016301);; Biological Process: phosphorylation (GO:0016310);;	--	Putative uncharacterized protein OS=Oryza sativa subsp. indica GN=OsI_12704 PE=4 SV=1	hypothetical protein [Oryza sativa Japonica Group]
OS04G0461400	--	--	-1.3857	Down	Molecular Function: sequence-specific DNA binding transcription factor activity (GO:0003700);; Cellular Component: nucleus (GO:0005634);; Biological Process: regulation of transcription, DNA-templated (GO:0006355);;	MADS-box transcription factor 27 OS=Oryza sativa subsp. japonica GN=MADS27 PE=2 SV=2	Putative uncharacterized protein OS=Oryza sativa subsp. indica GN=OsI_16177 PE=4 SV=1	Os04g0461400 [Oryza sativa Japonica Group]
OS07G0484500	LOC_Os07g30110	expressed protein	-1.38534	Down	Biological Process: DNA-dependent DNA replication (GO:0006261);;	Spindle and kinetochore-associated protein 1 homolog OS=Oryza sativa subsp. japonica GN=Os07g0484500 PE=2 SV=1	Os07g0484500 protein OS=Oryza sativa subsp. japonica GN=Os07g0484500 PE=4 SV=1	RecName: Full=Spindle and kinetochore-associated protein 1 homolog
OS12G0548401	--	--	-1.38409	Down	Molecular Function: serine-type endopeptidase inhibitor activity (GO:0004867);; Biological Process: response to wounding (GO:0009611);; Biological Process: negative regulation of endopeptidase activity (GO:0010951);;	Subtilisin-chymotrypsin inhibitor-2A OS=Hordeum vulgare PE=1 SV=2	Putative uncharacterized protein OS=Oryza sativa subsp. indica GN=OsI_38643 PE=4 SV=1	hypothetical protein OsI_38645 [Oryza sativa Indica Group]
OS02G0629800	LOC_Os02g41904	DEF7 - Defensin and Defensin-like DEFL family	-1.38392	Down	Cellular Component: cytoplasmic membrane-bounded vesicle (GO:0016023);; Biological Process: killing of cells of other organism (GO:0031640);; Biological Process: defense response to fungus (GO:0050832);;	Defensin-like protein P322 OS=Solanum tuberosum PE=2 SV=1	Uncharacterized protein OS=Oryza barthii PE=4 SV=1	PREDICTED: defensin-like protein P322-like [Oryza brachyantha]
OS01G0216500	LOC_Os01g11760	GDSL-like lipase/acylhydrolase, putative, expressed	-1.3812	Down	Biological Process: metabolic process (GO:0008152);; Cellular Component: cytoplasmic membrane-bounded vesicle (GO:0016023);; Molecular Function: hydrolase activity, acting on ester bonds (GO:0016788);;	GDSL esterase/lipase At1g28600 OS=Arabidopsis thaliana GN=At1g28600 PE=2 SV=1	Os01g0216500 protein OS=Oryza sativa subsp. japonica GN=Os01g0216500 PE=4 SV=1	PREDICTED: GDSL esterase/lipase At5g45910 [Oryza sativa Japonica Group]
OS02G0558200	--	--	-1.38061	Down	Molecular Function: voltage-gated chloride channel activity (GO:0005247);; Biological Process: chloride transport (GO:0006821);; Cellular Component: plant-type vacuole membrane (GO:0009705);; Cellular Component: integral component of membrane (GO:0016021);;	Chloride channel protein CLC-c OS=Arabidopsis thaliana GN=CLC-C PE=1 SV=1	Os02g0558200 protein OS=Oryza sativa subsp. japonica GN=Os02g0558200 PE=4 SV=1	Os02g0558200 [Oryza sativa Japonica Group]
OS06G0604000	LOC_Os06g40150	AP2 domain containing protein, expressed	-1.38043	Down	Molecular Function: DNA binding (GO:0003677);; Molecular Function: sequence-specific DNA binding transcription factor activity (GO:0003700);; Cellular Component: nucleus (GO:0005634);; Cellular Component: mitochondrion (GO:0005739);; Biological Process: regulation of transcription, DNA-templated (GO:0006355);;	Ethylene-responsive transcription factor WIN1 OS=Arabidopsis thaliana GN=WIN1 PE=2 SV=1	Uncharacterized protein OS=Oryza nivara PE=4 SV=1	AP2 type transcription factor [Oryza sativa Indica Group]
OS04G0176400	LOC_Os04g09720	OsSCP22 - Putative Serine Carboxypeptidase homologue, expressed	-1.37979	Down	Molecular Function: serine-type carboxypeptidase activity (GO:0004185);; Cellular Component: cytoplasmic membrane-bounded vesicle (GO:0016023);; Molecular Function: transferase activity, transferring acyl groups other than amino-acyl groups (GO:0016747);; Biological Process: secondary metabolic process (GO:0019748);; Biological Process: proteolysis involved in cellular protein catabolic process (…	Serine carboxypeptidase-like 18 OS=Arabidopsis thaliana GN=SCPL18 PE=2 SV=2	OSJNBb0051N19.2 protein OS=Oryza sativa subsp. japonica GN=OSJNBb0051N19.2 PE=4 SV=2	hypothetical protein OsI_15047 [Oryza sativa Indica Group]
Trans_newGene_2046	--	--	-1.37924	Down	Molecular Function: NADPH dehydrogenase activity (GO:0003959);; Cellular Component: mitochondrion (GO:0005739);; Molecular Function: FMN binding (GO:0010181);; Biological Process: oxylipin biosynthetic process (GO:0031408);; Biological Process: oxidation-reduction process (GO:0055114);;	Putative 12-oxophytodienoate reductase 11 OS=Oryza sativa subsp. japonica GN=OPR11 PE=2 SV=1	--	RecName: Full=Putative 12-oxophytodienoate reductase 11; AltName: Full=OPDA-reductase 11; Short=OsOPR11
OS06G0207600	LOC_Os06g10570	expressed protein	-1.37419	Down	Cellular Component: nucleus (GO:0005634);; Biological Process: transcription, DNA-templated (GO:0006351);; Biological Process: developmental process (GO:0032502);;	--	Os06g0207600 protein OS=Oryza sativa subsp. japonica GN=Os06g0207600 PE=4 SV=1	Os06g0207600 [Oryza sativa Japonica Group]
OS05G0363500	LOC_Os05g30010	WD domain, G-beta repeat domain containing protein, expressed	-1.37391	Down	Biological Process: signal transduction (GO:0007165);; Cellular Component: cytoplasmic membrane-bounded vesicle (GO:0016023);;	Putative E3 ubiquitin-protein ligase LIN-1 OS=Lotus japonicus GN=CERBERUS PE=2 SV=2	Os05g0363500 protein (Fragment) OS=Oryza sativa subsp. japonica GN=Os05g0363500 PE=4 SV=1	PREDICTED: putative E3 ubiquitin-protein ligase LIN-1 [Oryza sativa Japonica Group]
OS06G0497275	--	--	-1.3732	Down	Molecular Function: iron ion binding (GO:0005506);; Cellular Component: integral component of membrane (GO:0016021);; Molecular Function: oxidoreductase activity, acting on paired donors, with incorporation or reduction of molecular oxygen, NAD(P)H as one donor, and incorporation of one atom of oxygen (GO:0016709);; Molecular Function: heme binding (GO:0020037);; Biological Process: secondary met…	Ent-cassadiene C2-hydroxylase OS=Oryza sativa subsp. japonica GN=CYP71Z7 PE=1 SV=1	Os06g0497350 protein OS=Oryza sativa subsp. japonica GN=Os06g0497350 PE=3 SV=1	Os06g0497350 [Oryza sativa Japonica Group]
OS01G0668901	--	--	-1.37205	Down	Molecular Function: protein serine/threonine kinase activity (GO:0004674);; Molecular Function: ATP binding (GO:0005524);; Cellular Component: plasma membrane (GO:0005886);; Biological Process: protein phosphorylation (GO:0006468);; Cellular Component: integral component of membrane (GO:0016021);; Cellular Component: cytoplasmic membrane-bounded vesicle (GO:0016023);; Biological Process: recognit…	Putative receptor protein kinase ZmPK1 OS=Zea mays GN=PK1 PE=2 SV=2	Serine/threonine-protein kinase OS=Oryza sativa subsp. japonica GN=Os01g0668901 PE=3 SV=1	PREDICTED: putative receptor protein kinase ZmPK1 [Oryza sativa Japonica Group]
OS11G0539200	LOC_Os11g33270	glycosyl hydrolases family 16, putative, expressed	-1.37112	Down	Molecular Function: hydrolase activity, hydrolyzing O-glycosyl compounds (GO:0004553);; Cellular Component: cell wall (GO:0005618);; Biological Process: xyloglucan metabolic process (GO:0010411);; Cellular Component: cytoplasmic membrane-bounded vesicle (GO:0016023);; Molecular Function: xyloglucan:xyloglucosyl transferase activity (GO:0016762);; Biological Process: cell wall biogenesis (GO:00425…	Probable xyloglucan endotransglucosylase/hydrolase OS=Triticum aestivum GN=XTH PE=2 SV=1	Xyloglucan endotransglucosylase/hydrolase OS=Oryza glaberrima PE=3 SV=1	hypothetical protein OsI_36383 [Oryza sativa Indica Group]
OS05G0563550	LOC_Os05g48890	fasciclin domain containing protein, expressed	-1.37108	Down	Cellular Component: integral component of membrane (GO:0016021);; Cellular Component: cytoplasmic membrane-bounded vesicle (GO:0016023);;	Fasciclin-like arabinogalactan protein 13 OS=Arabidopsis thaliana GN=FLA13 PE=1 SV=1	Uncharacterized protein OS=Oryza meridionalis PE=4 SV=1	hypothetical protein OsJ_19551 [Oryza sativa Japonica Group]
OS05G0149500	LOC_Os05g05690	DTA2, putative, expressed	-1.37099	Down	Biological Process: glycolipid metabolic process (GO:0006664);; Cellular Component: endomembrane system (GO:0012505);; Cellular Component: integral component of membrane (GO:0016021);; Molecular Function: glucosyltransferase activity (GO:0046527);;	Protein O-glucosyltransferase 1 OS=Mus musculus GN=Poglut1 PE=1 SV=2	Os05g0149500 protein (Fragment) OS=Oryza sativa subsp. japonica GN=Os05g0149500 PE=4 SV=1	Os05g0149500, partial [Oryza sativa Japonica Group]
OS01G0547000	LOC_Os01g36640	disease resistance protein RPM1, putative, expressed	-1.37072	Down	Cellular Component: cytoplasmic membrane-bounded vesicle (GO:0016023);; Molecular Function: ADP binding (GO:0043531);;	Disease resistance protein RPM1 OS=Arabidopsis thaliana GN=RPM1 PE=1 SV=1	Os01g0547000 protein OS=Oryza sativa subsp. japonica GN=OSJNBa0026J14.26 PE=2 SV=1	PREDICTED: disease resistance protein RPM1 isoform X2 [Oryza sativa Japonica Group]
OS09G0381300	LOC_Os09g21360	expressed protein	-1.37025	Down	Molecular Function: catalytic activity (GO:0003824);; Biological Process: metabolic process (GO:0008152);; Cellular Component: integral component of membrane (GO:0016021);;	--	Os09g0381300 protein (Fragment) OS=Oryza sativa subsp. japonica GN=Os09g0381300 PE=4 SV=1	Os09g0381300, partial [Oryza sativa Japonica Group]
OS12G0538800	LOC_Os12g35350	kelch repeat protein, putative, expressed	-1.36936	Down	Cellular Component: mitochondrion (GO:0005739);;	Acyl-CoA-binding domain-containing protein 4 OS=Arabidopsis thaliana GN=ACBP4 PE=1 SV=1	Kelch motif family protein, expressed OS=Oryza sativa subsp. japonica GN=LOC_Os12g35350 PE=4 SV=1	hypothetical protein OsI_38606 [Oryza sativa Indica Group]
OS01G0788500	LOC_Os01g57870	disease resistance protein RPS2, putative, expressed	-1.36927	Down	Molecular Function: ATP binding (GO:0005524);; Molecular Function: ADP binding (GO:0043531);;	Disease resistance protein RPS2 OS=Arabidopsis thaliana GN=RPS2 PE=1 SV=1	Uncharacterized protein OS=Oryza rufipogon PE=4 SV=1	hypothetical protein OsI_04030 [Oryza sativa Indica Group]
OS03G0279200	LOC_Os03g17100	Core histone H2A/H2B/H3/H4 domain containing protein, putative, expressed	-1.36898	Down	Cellular Component: nucleosome (GO:0000786);; Cellular Component: nuclear chromatin (GO:0000790);; Molecular Function: DNA binding (GO:0003677);; Biological Process: chromatin silencing (GO:0006342);; Molecular Function: protein heterodimerization activity (GO:0046982);;	Probable histone H2A.5 OS=Oryza sativa subsp. japonica GN=Os01g0502700 PE=2 SV=1	Histone H2A OS=Oryza punctata PE=3 SV=1	PREDICTED: histone H2A-like [Glycine max]
OS06G0256000	--	--	-1.3673	Down	Cellular Component: condensin complex (GO:0000796);; Biological Process: mitotic chromosome condensation (GO:0007076);; Biological Process: response to heat (GO:0009408);; Cellular Component: plasmodesma (GO:0009506);;	--	Os06g0256000 protein (Fragment) OS=Oryza sativa subsp. japonica GN=Os06g0256000 PE=4 SV=1	Os06g0256000, partial [Oryza sativa Japonica Group]
OS06G0654300	LOC_Os06g44410	histidine kinase, putative, expressed	-1.36681	Down	Molecular Function: phosphorelay sensor kinase activity (GO:0000155);; Cellular Component: vacuole (GO:0005773);; Biological Process: cytokinin-activated signaling pathway (GO:0009736);; Biological Process: negative regulation of abscisic acid-activated signaling pathway (GO:0009788);; Biological Process: vernalization response (GO:0010048);; Biological Process: negative regulation of ethylene-ac…	Probable histidine kinase 1 OS=Oryza sativa subsp. indica GN=HK1 PE=3 SV=1	Os06g0654300 protein OS=Oryza sativa subsp. japonica GN=Os06g0654300 PE=4 SV=1	Os06g0654300 [Oryza sativa Japonica Group]
OS12G0446900	LOC_Os12g26060	bifunctional dihydrofolate reductase-thymidylate synthase, putative, expressed	-1.3656	Down	Biological Process: transition metal ion transport (GO:0000041);; Molecular Function: dihydrofolate reductase activity (GO:0004146);; Molecular Function: thymidylate synthase activity (GO:0004799);; Biological Process: dTMP biosynthetic process (GO:0006231);; Biological Process: glycine biosynthetic process (GO:0006545);; Biological Process: one-carbon metabolic process (GO:0006730);; Biological …	Putative bifunctional dihydrofolate reductase-thymidylate synthase OS=Oryza sativa subsp. japonica GN=Os12g0446900 PE=3 SV=2	Bifunctional dihydrofolate reductase-thymidylate synthase OS=Oryza rufipogon PE=3 SV=1	PREDICTED: putative bifunctional dihydrofolate reductase-thymidylate synthase isoform X1 [Oryza sativa Japonica Group]
OS04G0660100	LOC_Os04g56500	expressed protein	-1.3648	Down	Molecular Function: DNA binding (GO:0003677);; Molecular Function: sequence-specific DNA binding transcription factor activity (GO:0003700);; Cellular Component: mitochondrion (GO:0005739);; Biological Process: regulation of transcription, DNA-templated (GO:0006355);; Biological Process: brassinosteroid mediated signaling pathway (GO:0009742);; Biological Process: regulation of growth (GO:0040008…	Transcription factor IBH1 OS=Oryza sativa subsp. japonica GN=IBH1 PE=1 SV=2	Os04g0660100 protein OS=Oryza sativa subsp. japonica GN=Os04g0660100 PE=4 SV=1	RecName: Full=Transcription factor IBH1; Short=OsIBH1; AltName: Full=Basic helix-loop-helix protein 175; Short=OsbHLH175; AltName: Full=Protein ILI1-BINDING BHLH 1; AltName: Full=bHLH transcription factor bHLH175
OS10G0560700	LOC_Os10g41130	AP2 domain containing protein, expressed	-1.3648	Down	Molecular Function: DNA binding (GO:0003677);; Molecular Function: sequence-specific DNA binding transcription factor activity (GO:0003700);; Cellular Component: nucleus (GO:0005634);; Biological Process: regulation of transcription, DNA-templated (GO:0006355);; Cellular Component: plastid (GO:0009536);;	Ethylene-responsive transcription factor ERF039 OS=Arabidopsis thaliana GN=ERF039 PE=2 SV=1	AP2 domain containing protein, expressed OS=Oryza sativa subsp. japonica GN=OSJNBa0042H09.12 PE=4 SV=1	hypothetical protein OsI_34640 [Oryza sativa Indica Group]
OS05G0554000	LOC_Os05g48040	MATE efflux family protein, putative, expressed	-1.35733	Down	Biological Process: drug transmembrane transport (GO:0006855);; Molecular Function: drug transmembrane transporter activity (GO:0015238);; Molecular Function: antiporter activity (GO:0015297);; Cellular Component: integral component of membrane (GO:0016021);;	Protein DETOXIFICATION 14 OS=Arabidopsis thaliana GN=DTX14 PE=3 SV=1	Os05g0554000 protein OS=Oryza sativa subsp. japonica GN=OJ1263_E10.7 PE=2 SV=1	putative MATE efflux protein [Oryza sativa Japonica Group]
OS08G0557850	--	--	-1.35701	Down	Biological Process: suberin biosynthetic process (GO:0010345);; Cellular Component: membrane (GO:0016020);; Biological Process: long-chain fatty-acyl-CoA metabolic process (GO:0035336);; Cellular Component: intracellular membrane-bounded organelle (GO:0043231);; Biological Process: oxidation-reduction process (GO:0055114);; Molecular Function: fatty-acyl-CoA reductase (alcohol-forming) activity (…	Fatty acyl-CoA reductase 3 OS=Arabidopsis thaliana GN=FAR3 PE=2 SV=1	Uncharacterized protein OS=Oryza sativa subsp. japonica GN=OsJ_28262 PE=4 SV=1	hypothetical protein OsJ_28262 [Oryza sativa Japonica Group]
Trans_newGene_1075	--	--	-1.35559	Down	Molecular Function: nucleic acid binding (GO:0003676);; Cellular Component: mitochondrion (GO:0005739);; Molecular Function: zinc ion binding (GO:0008270);;	--	--	hypothetical protein OsI_10946 [Oryza sativa Indica Group]
OS10G0555651	--	--	-1.35542	Down	Cellular Component: extracellular region (GO:0005576);; Cellular Component: cell wall (GO:0005618);; Cellular Component: membrane (GO:0016020);; Cellular Component: cytoplasmic membrane-bounded vesicle (GO:0016023);; Biological Process: sexual reproduction (GO:0019953);; Biological Process: cell wall organization (GO:0071555);;	Expansin-B6 OS=Oryza sativa subsp. japonica GN=EXPB6 PE=2 SV=1	Os10g0555600 protein OS=Oryza sativa subsp. japonica GN=Os10g0555600 PE=2 SV=1	hypothetical protein OsI_34605 [Oryza sativa Indica Group]
OS06G0140700	LOC_Os06g04870	homeobox associated leucine zipper, putative, expressed	-1.35395	Down	Molecular Function: sequence-specific DNA binding transcription factor activity (GO:0003700);; Cellular Component: nucleus (GO:0005634);; Biological Process: regulation of transcription, DNA-templated (GO:0006355);; Molecular Function: sequence-specific DNA binding (GO:0043565);;	Homeobox-leucine zipper protein HOX2 OS=Oryza sativa subsp. japonica GN=HOX2 PE=1 SV=1	Uncharacterized protein OS=Oryza meridionalis PE=4 SV=1	homeodomain leucine zipper protein, partial [Oryza sativa Indica Group]
OS10G0561100	LOC_Os10g41170	dehydrogenase, putative, expressed	-1.35104	Down	Molecular Function: alcohol dehydrogenase activity, zinc-dependent (GO:0004024);; Cellular Component: cytosol (GO:0005829);; Molecular Function: zinc ion binding (GO:0008270);; Biological Process: oxidation-reduction process (GO:0055114);;	Quinone oxidoreductase OS=Pseudomonas aeruginosa (strain ATCC 15692 / PAO1 / 1C / PRS 101 / LMG 12228) GN=qor PE=3 SV=2	Os10g0561100 protein OS=Oryza sativa subsp. japonica GN=Os10g0561100 PE=2 SV=1	hypothetical protein OsJ_32458 [Oryza sativa Japonica Group]
OS04G0472300	LOC_Os04g39610	glycerophosphoryl diester phosphodiesterase family protein, putative, expressed	-1.34891	Down	Biological Process: lipid metabolic process (GO:0006629);; Molecular Function: glycerophosphodiester phosphodiesterase activity (GO:0008889);; Cellular Component: cytoplasmic membrane-bounded vesicle (GO:0016023);;	Glycerophosphodiester phosphodiesterase GDPDL4 OS=Arabidopsis thaliana GN=GDPDL4 PE=1 SV=1	OSJNBb0022F23.4 protein OS=Oryza sativa subsp. japonica GN=OSJNBb0022F23.4 PE=2 SV=2	B0806H07.1 [Oryza sativa Indica Group]
OS02G0814300	LOC_Os02g56930	expressed protein	-1.34611	Down	--	--	Os02g0814300 protein OS=Oryza sativa subsp. japonica GN=OSJNBa0053L11.41 PE=2 SV=1	hypothetical protein OsI_09414 [Oryza sativa Indica Group]
OS05G0589700	LOC_Os05g51190	protein kinase family protein, putative, expressed	-1.34534	Down	Molecular Function: protein kinase activity (GO:0004672);; Molecular Function: ATP binding (GO:0005524);; Cellular Component: mitochondrion (GO:0005739);; Biological Process: protein phosphorylation (GO:0006468);;	Inactive protein kinase SELMODRAFT_444075 OS=Selaginella moellendorffii GN=SELMODRAFT_444075 PE=2 SV=1	Os05g0589700 protein OS=Oryza sativa subsp. japonica GN=OJ1115_D04.11 PE=2 SV=1	unknow protein [Oryza sativa Japonica Group]
OS09G0300800	LOC_Os09g12970	plant protein of unknown function domain containing protein, expressed	-1.34527	Down	Cellular Component: integral component of membrane (GO:0016021);;	--	Os09g0300800 protein OS=Oryza sativa subsp. japonica GN=Os09g0300800 PE=2 SV=1	PREDICTED: uncharacterized protein LOC4346665 isoform X2 [Oryza sativa Japonica Group]
OS05G0261700	LOC_Os05g17604	SHR5-receptor-like kinase, putative, expressed	-1.34485	Down	Molecular Function: protein kinase activity (GO:0004672);; Molecular Function: ATP binding (GO:0005524);; Cellular Component: mitochondrion (GO:0005739);; Biological Process: protein phosphorylation (GO:0006468);; Cellular Component: integral component of membrane (GO:0016021);;	Probable LRR receptor-like serine/threonine-protein kinase At1g56130 OS=Arabidopsis thaliana GN=At1g56130 PE=2 SV=2	Os05g0261700 protein (Fragment) OS=Oryza sativa subsp. japonica GN=Os05g0261700 PE=4 SV=1	PREDICTED: probable LRR receptor-like serine/threonine-protein kinase At1g56130 isoform X1 [Oryza sativa Japonica Group]
OS11G0118600	LOC_Os11g02630	expressed protein	-1.34434	Down	Cellular Component: plasma membrane (GO:0005886);; Biological Process: plant-type cell wall biogenesis (GO:0009832);; Cellular Component: integral component of membrane (GO:0016021);; Cellular Component: cytoplasmic membrane-bounded vesicle (GO:0016023);; Biological Process: cell growth (GO:0016049);; Biological Process: cellulose metabolic process (GO:0030243);;	--	Putative uncharacterized protein OS=Oryza sativa subsp. indica GN=OsI_34892 PE=4 SV=1	Os12g0117800, partial [Oryza sativa Japonica Group]
OS02G0739700	LOC_Os02g50630	E2F family transcription factor protein, putative, expressed	-1.34155	Down	Molecular Function: DNA binding (GO:0003677);; Molecular Function: sequence-specific DNA binding transcription factor activity (GO:0003700);; Cellular Component: nucleus (GO:0005634);; Cellular Component: transcription factor complex (GO:0005667);; Biological Process: regulation of transcription, DNA-templated (GO:0006355);;	E2F transcription factor-like E2FE OS=Arabidopsis thaliana GN=E2FE PE=2 SV=1	Os02g0739700 protein OS=Oryza sativa subsp. japonica GN=P0684F11.26 PE=3 SV=1	hypothetical protein OsI_08874 [Oryza sativa Indica Group]
OS03G0823000	LOC_Os03g60810	lectin-like receptor kinase, putative, expressed	-1.3414	Down	Molecular Function: protein serine/threonine kinase activity (GO:0004674);; Molecular Function: ATP binding (GO:0005524);; Cellular Component: mitochondrion (GO:0005739);; Biological Process: protein phosphorylation (GO:0006468);; Cellular Component: integral component of membrane (GO:0016021);; Molecular Function: carbohydrate binding (GO:0030246);;	L-type lectin-domain containing receptor kinase IV.4 OS=Arabidopsis thaliana GN=LECRK44 PE=3 SV=1	Os03g0823000 protein OS=Oryza sativa subsp. japonica GN=OSJNBb0081B07.16 PE=3 SV=1	PREDICTED: L-type lectin-domain containing receptor kinase IV.1 [Oryza sativa Japonica Group]
OS02G0168400	LOC_Os02g07190	expressed protein	-1.34114	Down	Cellular Component: plastid (GO:0009536);;	Putative E3 ubiquitin-protein ligase LIN-1 OS=Lotus japonicus GN=CERBERUS PE=2 SV=2	Os02g0168400 protein (Fragment) OS=Oryza sativa subsp. japonica GN=Os02g0168400 PE=4 SV=1	Os02g0168400, partial [Oryza sativa Japonica Group]
OS05G0397900	LOC_Os05g33030	kinesin motor domain containing protein, putative, expressed	-1.33953	Down	Molecular Function: microtubule motor activity (GO:0003777);; Molecular Function: ATP binding (GO:0005524);; Cellular Component: kinesin complex (GO:0005871);; Cellular Component: microtubule (GO:0005874);; Biological Process: microtubule-based movement (GO:0007018);; Molecular Function: microtubule binding (GO:0008017);; Biological Process: metabolic process (GO:0008152);; Cellular Component: pl…	Kinesin-4 OS=Arabidopsis thaliana GN=ATK4 PE=1 SV=2	Kinesin-like protein OS=Oryza sativa subsp. japonica GN=OSJNBb0092G21.14 PE=2 SV=1	PREDICTED: kinesin KP1 [Oryza sativa Japonica Group]
OS05G0116350	--	--	-1.33769	Down	--	--	Putative uncharacterized protein OS=Oryza sativa subsp. indica GN=OsI_18210 PE=4 SV=1	hypothetical protein OsI_18210 [Oryza sativa Indica Group]
OS02G0176000	LOC_Os02g07930	B-box zinc finger family protein, putative, expressed	-1.33634	Down	Cellular Component: intracellular (GO:0005622);; Molecular Function: zinc ion binding (GO:0008270);;	B-box zinc finger protein 32 OS=Arabidopsis thaliana GN=BBX32 PE=1 SV=1	Os02g0176000 protein OS=Oryza sativa subsp. japonica GN=OJ1077_E05.17 PE=4 SV=1	hypothetical protein OsI_06066 [Oryza sativa Indica Group]
OS05G0525600	LOC_Os05g44990	light repressible receptor protein kinase, putative, expressed	-1.33634	Down	Molecular Function: protein kinase activity (GO:0004672);; Molecular Function: ATP binding (GO:0005524);; Biological Process: protein phosphorylation (GO:0006468);; Cellular Component: integral component of membrane (GO:0016021);; Cellular Component: cytoplasmic membrane-bounded vesicle (GO:0016023);;	Senescence-induced receptor-like serine/threonine-protein kinase OS=Arabidopsis thaliana GN=SIRK PE=2 SV=1	Os05g0525600 protein OS=Oryza sativa subsp. japonica GN=Os05g0525600 PE=4 SV=1	Os05g0525600 [Oryza sativa Japonica Group]
OS02G0668900	LOC_Os02g44850	GDSL-like lipase/acylhydrolase, putative	-1.33512	Down	Biological Process: metabolic process (GO:0008152);; Cellular Component: cytoplasmic membrane-bounded vesicle (GO:0016023);; Molecular Function: hydrolase activity, acting on ester bonds (GO:0016788);;	GDSL esterase/lipase At3g14820 OS=Arabidopsis thaliana GN=At3g14820 PE=3 SV=2	Os02g0668900 protein OS=Oryza sativa subsp. japonica GN=Os02g0668900 PE=4 SV=1	Os02g0668900 [Oryza sativa Japonica Group]
OS03G0306800	LOC_Os03g19380	calvin cycle protein CP12, putative, expressed	-1.33411	Down	Cellular Component: plastid (GO:0009536);;	Calvin cycle protein CP12-2, chloroplastic OS=Arabidopsis thaliana GN=CP12-2 PE=1 SV=1	Uncharacterized protein OS=Oryza nivara PE=4 SV=1	hypothetical protein OsI_11237 [Oryza sativa Indica Group]
OS07G0281700	LOC_Os07g18120	aldehyde oxidase, putative, expressed	-1.33345	Down	Molecular Function: aldehyde oxidase activity (GO:0004031);; Molecular Function: xanthine dehydrogenase activity (GO:0004854);; Cellular Component: cytosol (GO:0005829);; Molecular Function: electron carrier activity (GO:0009055);; Biological Process: xanthine catabolic process (GO:0009115);; Biological Process: abscisic acid biosynthetic process (GO:0009688);; Biological Process: auxin biosynthe…	Probable aldehyde oxidase 4 OS=Oryza sativa subsp. japonica GN=Os07g0282300 PE=2 SV=1	Putative uncharacterized protein OS=Oryza sativa subsp. indica GN=OsI_25639 PE=4 SV=1	hypothetical protein OsI_25642 [Oryza sativa Indica Group]
OS08G0490600	LOC_Os08g38270	fasciclin domain containing protein, expressed	-1.33293	Down	Cellular Component: cytoplasmic membrane-bounded vesicle (GO:0016023);;	Fasciclin-like arabinogalactan protein 1 OS=Arabidopsis thaliana GN=FLA1 PE=1 SV=1	Os08g0490600 protein OS=Oryza sativa subsp. japonica GN=Os08g0490600 PE=4 SV=1	PREDICTED: fasciclin-like arabinogalactan protein 1 [Oryza sativa Japonica Group]
OS04G0662900	LOC_Os04g56730	repressor of RNA polymerase III transcription MAF1, putative, expressed	-1.33282	Down	Molecular Function: RNA polymerase III core binding (GO:0000994);; Cellular Component: nucleus (GO:0005634);; Cellular Component: cytoplasm (GO:0005737);; Biological Process: negative regulation of transcription from RNA polymerase III promoter (GO:0016480);; Biological Process: transcription factor TFIIIB complex assembly (GO:0070217);;	Repressor of RNA polymerase III transcription MAF1 homolog OS=Danio rerio GN=maf1 PE=2 SV=1	Repressor of RNA polymerase III transcription OS=Oryza punctata PE=3 SV=1	hypothetical protein SORBIDRAFT_04g024970 [Sorghum bicolor]
OS09G0532900	LOC_Os09g36250	MYB family transcription factor, putative, expressed	-1.33189	Down	Molecular Function: DNA binding (GO:0003677);;	Protein ODORANT1 OS=Petunia hybrida GN=ODO1 PE=2 SV=1	Putative uncharacterized protein OS=Oryza sativa subsp. indica GN=OsI_32154 PE=4 SV=1	Myb13 protein [Oryza sativa]
OS10G0370400	LOC_Os10g22510	MLA1, putative, expressed	-1.32999	Down	Molecular Function: ATP binding (GO:0005524);; Biological Process: apoptotic process (GO:0006915);; Biological Process: defense response (GO:0006952);; Molecular Function: ADP binding (GO:0043531);;	Disease resistance RPP13-like protein 4 OS=Arabidopsis thaliana GN=RPP13L4 PE=1 SV=2	Os10g0370400 protein OS=Oryza sativa subsp. japonica GN=Os10g0370400 PE=4 SV=1	Os10g0370400 [Oryza sativa Japonica Group]
OS12G0235300	LOC_Os12g13290	expressed protein	-1.3259	Down	--	--	Os12g0235300 protein (Fragment) OS=Oryza sativa subsp. japonica GN=Os12g0235300 PE=4 SV=1	Os12g0235300, partial [Oryza sativa Japonica Group]
OS01G0825800	LOC_Os01g61044	transmembrane amino acid transporter protein, putative, expressed	-1.32338	Down	Biological Process: amino acid transmembrane transport (GO:0003333);; Biological Process: dicarboxylic acid transport (GO:0006835);; Molecular Function: amino acid transmembrane transporter activity (GO:0015171);; Cellular Component: integral component of membrane (GO:0016021);; Cellular Component: cytoplasmic membrane-bounded vesicle (GO:0016023);; Molecular Function: sodium:dicarboxylate sympor…	Probable sodium-coupled neutral amino acid transporter 6 OS=Xenopus tropicalis GN=slc38a6 PE=2 SV=1	Os01g0825800 protein OS=Oryza sativa subsp. japonica GN=P0439E11.18-1 PE=2 SV=1	PREDICTED: putative sodium-coupled neutral amino acid transporter 7-like [Oryza brachyantha]
OS02G0763000	LOC_Os02g52550	uncharacterized Cys-rich domain containing protein, putative, expressed	-1.32046	Down	Biological Process: negative regulation of cell proliferation (GO:0008285);; Cellular Component: integral component of membrane (GO:0016021);;	Cell number regulator 1 OS=Zea mays GN=CNR1 PE=2 SV=1	Uncharacterized protein OS=Oryza barthii PE=4 SV=1	PREDICTED: cell number regulator 1-like [Oryza brachyantha]
OS01G0359400	LOC_Os01g25720	disease resistance protein RGA4, putative, expressed	-1.31742	Down	Molecular Function: ADP binding (GO:0043531);;	Putative disease resistance protein RGA4 OS=Solanum bulbocastanum GN=RGA4 PE=2 SV=1	Os01g0359400 protein OS=Oryza sativa subsp. japonica GN=B1164G11.13-1 PE=2 SV=1	putative powdery mildew resistance protein PM3b [Oryza sativa Japonica Group]
OS08G0560500	LOC_Os08g44640	OsSCP41 - Putative Serine Carboxypeptidase homologue, expressed	-1.31684	Down	Molecular Function: serine-type carboxypeptidase activity (GO:0004185);; Biological Process: response to stress (GO:0006950);; Cellular Component: cytoplasmic membrane-bounded vesicle (GO:0016023);; Biological Process: proteolysis involved in cellular protein catabolic process (GO:0051603);;	Serine carboxypeptidase-like 51 OS=Arabidopsis thaliana GN=SCPL51 PE=2 SV=2	Uncharacterized protein OS=Oryza rufipogon PE=4 SV=1	hypothetical protein OsI_30277 [Oryza sativa Indica Group]
OS05G0179450	--	--	-1.31664	Down	Biological Process: metabolic process (GO:0008152);; Molecular Function: transferase activity, transferring acyl groups other than amino-acyl groups (GO:0016747);;	3'-N-debenzoyl-2'-deoxytaxol N-benzoyltransferase OS=Taxus canadensis GN=TAX10 PE=1 SV=1	Os05g0179300 protein OS=Oryza sativa subsp. japonica GN=Os05g0179300 PE=2 SV=1	hypothetical protein OsI_18677 [Oryza sativa Indica Group]
OS04G0685500	--	--	-1.31647	Down	Cellular Component: exocyst (GO:0000145);; Biological Process: exocytosis (GO:0006887);; Cellular Component: integral component of membrane (GO:0016021);;	Exocyst complex component EXO70A1 OS=Arabidopsis thaliana GN=EXO70A1 PE=1 SV=1	Os04g0685500 protein (Fragment) OS=Oryza sativa subsp. japonica GN=Os04g0685500 PE=4 SV=1	Os04g0685500, partial [Oryza sativa Japonica Group]
OS06G0244700	LOC_Os06g13600	HEAT repeat family protein, putative, expressed	-1.31552	Down	Biological Process: proteolysis (GO:0006508);; Molecular Function: peptidase activity (GO:0008233);;	Microtubule-associated protein TORTIFOLIA1 OS=Arabidopsis thaliana GN=TOR1 PE=1 SV=2	Os06g0244700 protein OS=Oryza sativa subsp. japonica GN=Os06g0244700 PE=4 SV=1	Os06g0244700 [Oryza sativa Japonica Group]
OS06G0297400	--	--	-1.31414	Down	Cellular Component: integral component of membrane (GO:0016021);;	--	Embryogenesis transmembrane protein-like OS=Oryza sativa subsp. japonica GN=OSJNBa0055N24.32 PE=4 SV=1	hypothetical protein OsI_22631 [Oryza sativa Indica Group]
OS10G0159800	LOC_Os10g07229	dehydrogenase, putative, expressed	-1.31335	Down	Molecular Function: zinc ion binding (GO:0008270);; Molecular Function: oxidoreductase activity (GO:0016491);; Biological Process: oxidation-reduction process (GO:0055114);;	Alcohol dehydrogenase-like 4 OS=Arabidopsis thaliana GN=At1g64710 PE=2 SV=1	Alcohol dehydrogenase 2, putative, expressed OS=Oryza sativa subsp. japonica GN=Os10g0159800 PE=2 SV=1	hypothetical protein OsI_32807 [Oryza sativa Indica Group]
OS01G0678500	LOC_Os01g48680	two pore calcium channel protein 1, putative, expressed	-1.30956	Down	Cellular Component: plant-type vacuole (GO:0000325);; Molecular Function: voltage-gated calcium channel activity (GO:0005245);; Molecular Function: calcium ion binding (GO:0005509);; Cellular Component: Golgi apparatus (GO:0005794);; Cellular Component: plasma membrane (GO:0005886);; Biological Process: defense response (GO:0006952);; Biological Process: Golgi organization (GO:0007030);; Biologic…	Two pore calcium channel protein 1 OS=Oryza sativa subsp. japonica GN=TPC1 PE=1 SV=2	Os01g0678500 protein OS=Oryza sativa subsp. japonica GN=Os01g0678500 PE=4 SV=1	calcium channel [Oryza sativa Japonica Group]
OS01G0904400	LOC_Os01g67740	chromosome segregation protein, putative, expressed	-1.30816	Down	Cellular Component: condensin complex (GO:0000796);; Molecular Function: ATP binding (GO:0005524);; Cellular Component: nucleus (GO:0005634);; Biological Process: mitotic chromosome condensation (GO:0007076);;	Structural maintenance of chromosomes protein 2-1 OS=Arabidopsis thaliana GN=SMC2-1 PE=2 SV=2	Structural maintenance of chromosomes protein OS=Oryza sativa subsp. japonica GN=P0551C06.46 PE=3 SV=1	hypothetical protein OsI_04829 [Oryza sativa Indica Group]
OS12G0508200	LOC_Os12g32360	expressed protein	-1.30757	Down	--	--	Uncharacterized protein OS=Oryza rufipogon PE=4 SV=1	PREDICTED: uncharacterized protein LOC102705026 isoform X1 [Oryza brachyantha]
OS05G0140800	LOC_Os05g04870	oxidoreductase, short chain dehydrogenase/reductase family protein, putative, expressed	-1.30677	Down	Molecular Function: oxidoreductase activity (GO:0016491);; Biological Process: oxidation-reduction process (GO:0055114);;	Glucose and ribitol dehydrogenase homolog OS=Oryza sativa subsp. japonica GN=Os05g0140800 PE=2 SV=2	Uncharacterized protein OS=Oryza rufipogon PE=3 SV=1	PREDICTED: glucose and ribitol dehydrogenase homolog [Oryza sativa Japonica Group]
OS09G0427125	LOC_Os09g25860	expressed protein	-1.30663	Down	Molecular Function: protein dimerization activity (GO:0046983);;	--	Os09g0427125 protein OS=Oryza sativa subsp. japonica GN=Os09g0427125 PE=4 SV=1	hypothetical protein OsI_31437 [Oryza sativa Indica Group]
OS07G0560300	LOC_Os07g37350	armadillo/beta-catenin repeat family protein, putative, expressed	-1.30639	Down	--	--	Uncharacterized protein OS=Oryza rufipogon PE=4 SV=1	hypothetical protein OsI_26470 [Oryza sativa Indica Group]
OS02G0813166	LOC_Os02g56820	OsFBX69 - F-box domain containing protein, expressed	-1.30482	Down	--	Putative F-box protein PP2-B2 OS=Arabidopsis thaliana GN=PP2B2 PE=3 SV=2	Os02g0813166 protein OS=Oryza sativa subsp. japonica GN=Os02g0813166 PE=4 SV=1	hypothetical protein OsI_09405 [Oryza sativa Indica Group]
OS03G0106400	LOC_Os03g01600	aminotransferase domain containing protein, putative, expressed	-1.30365	Down	Biological Process: branched-chain amino acid metabolic process (GO:0009081);; Biological Process: toxin catabolic process (GO:0009407);; Cellular Component: chloroplast stroma (GO:0009570);; Biological Process: second-messenger-mediated signaling (GO:0019932);; Molecular Function: L-leucine transaminase activity (GO:0052654);; Molecular Function: L-valine transaminase activity (GO:0052655);; Mol…	Branched-chain-amino-acid aminotransferase 5, chloroplastic OS=Arabidopsis thaliana GN=BCAT5 PE=1 SV=1	Branched-chain-amino-acid aminotransferase OS=Oryza rufipogon PE=3 SV=1	hypothetical protein OsJ_09091 [Oryza sativa Japonica Group]
OS09G0513400	--	--	-1.30295	Down	--	--	Os09g0513400 protein OS=Oryza sativa subsp. japonica GN=Os09g0513400 PE=4 SV=1	--
OS05G0406550	--	--	-1.30276	Down	Cellular Component: mitochondrion (GO:0005739);; Cellular Component: cytoplasmic membrane-bounded vesicle (GO:0016023);;	--	Os05g0406550 protein (Fragment) OS=Oryza sativa subsp. japonica GN=Os05g0406550 PE=4 SV=1	hypothetical protein OsI_19929 [Oryza sativa Indica Group]
OS04G0467000	LOC_Os04g39230	expressed protein	-1.30212	Down	--	--	Uncharacterized protein OS=Oryza barthii PE=4 SV=1	PREDICTED: uncharacterized protein LOC102701077 [Oryza brachyantha]
OS06G0644466	--	--	-1.30137	Down	Molecular Function: formate dehydrogenase (NAD+) activity (GO:0008863);; Molecular Function: electron carrier activity (GO:0009055);; Biological Process: formate metabolic process (GO:0015942);; Molecular Function: molybdenum ion binding (GO:0030151);; Molecular Function: ADP binding (GO:0043531);; Biological Process: oxidation-reduction process (GO:0055114);;	Disease resistance protein RGA2 OS=Solanum bulbocastanum GN=RGA2 PE=1 SV=1	Uncharacterized protein OS=Oryza sativa subsp. japonica GN=OsJ_22137 PE=4 SV=1	PREDICTED: uncharacterized protein LOC4341646 isoform X1 [Oryza sativa Japonica Group]
OS11G0491550	--	--	-1.3013	Down	Molecular Function: electron carrier activity (GO:0009055);; Biological Process: response to wounding (GO:0009611);; Biological Process: jasmonic acid biosynthetic process (GO:0009695);; Cellular Component: integral component of membrane (GO:0016021);; Cellular Component: cytoplasmic membrane-bounded vesicle (GO:0016023);; Cellular Component: anchored component of plasma membrane (GO:0046658);;	--	Putative uncharacterized protein OS=Oryza sativa subsp. indica GN=OsI_36157 PE=4 SV=1	hypothetical protein OsI_36157 [Oryza sativa Indica Group]
OS03G0336100	LOC_Os03g21790	cupin domain containing protein, expressed	-1.29923	Down	Cellular Component: mitochondrion (GO:0005739);; Cellular Component: plasmodesma (GO:0009506);; Molecular Function: nutrient reservoir activity (GO:0045735);;	Vicilin-like seed storage protein At2g28490 OS=Arabidopsis thaliana GN=At2g28490 PE=2 SV=1	Os03g0336100 protein OS=Oryza sativa subsp. japonica GN=Os03g0336100 PE=4 SV=1	PREDICTED: vicilin-like seed storage protein At2g28490 [Oryza sativa Japonica Group]
OS05G0483801	--	--	-1.29861	Down	Molecular Function: protein serine/threonine kinase activity (GO:0004674);; Molecular Function: ATP binding (GO:0005524);; Biological Process: protein phosphorylation (GO:0006468);; Biological Process: cell cycle (GO:0007049);; Cellular Component: intracellular organelle (GO:0043229);;	Cyclin-dependent kinase B2-1 OS=Oryza sativa subsp. japonica GN=CDKB2-1 PE=1 SV=1	Os05g0483801 protein OS=Oryza sativa subsp. japonica GN=Os05g0483801 PE=4 SV=1	Os05g0483801 [Oryza sativa Japonica Group]
OS12G0204200	--	--	-1.29794	Down	Cellular Component: plastid (GO:0009536);;	--	Os12g0204200 protein OS=Oryza sativa subsp. japonica GN=Os12g0204200 PE=4 SV=1	hypothetical protein OsJ_01657 [Oryza sativa Japonica Group]
OS09G0267800	LOC_Os09g09490	disease resistance protein RPM1, putative, expressed	-1.29701	Down	Molecular Function: ADP binding (GO:0043531);;	Disease resistance protein RPM1 OS=Arabidopsis thaliana GN=RPM1 PE=1 SV=1	Os09g0267800 protein (Fragment) OS=Oryza sativa subsp. japonica GN=Os09g0267800 PE=4 SV=1	PREDICTED: disease resistance protein RPM1 isoform X1 [Oryza sativa Japonica Group]
OS04G0519700	LOC_Os04g43910	auxin response factor, putative, expressed	-1.29674	Down	Molecular Function: DNA binding (GO:0003677);; Cellular Component: nucleus (GO:0005634);; Biological Process: regulation of transcription, DNA-templated (GO:0006355);; Biological Process: auxin-activated signaling pathway (GO:0009734);;	Auxin response factor 10 OS=Oryza sativa subsp. japonica GN=ARF10 PE=2 SV=3	Auxin response factor OS=Oryza sativa subsp. japonica GN=Os04g0519700 PE=3 SV=1	PREDICTED: auxin response factor 10 [Oryza sativa Japonica Group]
OS06G0209700	LOC_Os06g10730	expressed protein	-1.29622	Down	Cellular Component: plastid (GO:0009536);;	--	Uncharacterized protein OS=Oryza sativa subsp. japonica GN=OsJ_20547 PE=4 SV=1	hypothetical protein OsJ_20547 [Oryza sativa Japonica Group]
OS08G0501500	LOC_Os08g39210	OsWAK74 - OsWAK receptor-like protein kinase, expressed	-1.29539	Down	Molecular Function: protein serine/threonine kinase activity (GO:0004674);; Molecular Function: calcium ion binding (GO:0005509);; Molecular Function: ATP binding (GO:0005524);; Biological Process: protein phosphorylation (GO:0006468);; Cellular Component: integral component of membrane (GO:0016021);; Cellular Component: cytoplasmic membrane-bounded vesicle (GO:0016023);; Molecular Function: poly…	Wall-associated receptor kinase 2 OS=Arabidopsis thaliana GN=WAK2 PE=1 SV=1	Os08g0501500 protein OS=Oryza sativa subsp. japonica GN=Os08g0501500 PE=4 SV=1	PREDICTED: wall-associated receptor kinase 5 [Oryza sativa Japonica Group]
[truncated: 1,451 more rows]
