# Supplementary material for: Notched Belly Grain 4, a Novel Allele of Dwarf 11, Regulates Grain Shape and Seed Germination in Rice (Oryza sativa L.)
Source: Int J Mol Sci. 2018 Dec 16;19(12):4069. doi: 10.3390/ijms19124069 (PMC6321642; doi:10.3390/ijms19124069)
Supplement: Supplementary file 1 [file ijms-19-04069-s001.zip › Supplementary File/table S2.xlsx]

## Sheet: Sheet1
Table S2. Sequences of primers used in this study.
Name	Primer sequence (5' to 3')	Usage
RM307F	GTACTACCGACCTACCGTTCAC	Gene mapping
RM307R	CTGCTATGCATGAACTGCTC
RM16874F	TAGCAAGCTTGGAGAAGTGATGG
RM16874R	CAGAAGAAGTCAGCTCTATGCTTGG
RM1155F	AGGGAGTGTGGCAACTATGC
RM1155R	GGGAGGAGTGAGAAGGGATC
RM1869F	CGTTTCACAATGTAAGACTT
RM1869R	CTCCGTTTTACAATGTAAGA
RM3785F	ACCTTTTCTTGGCTTGAGGG
RM3785R	GCTTTTGCTACTTTTGGGGG
RM3735F	GCGACCGATCAGCTAGCTAG
RM3735R	ATAACTCCTCCCTTGCTGCC
RM3288F	GATGAAGCCAACAGCTCCTC
RM3288R	ACCAATCTGGAGGCACTGTC
Ind6F	GTGCTATGGATGGATTGGTGGAG
Ind6R	GATGCAATCTTGTTCTCACTACCATTT
Ind7F	GCAATCACTGCATAGTAATCGAG
Ind7R	TAAATCTGAGAAACACCCAGAGG
Ind8F	GGGATTATCCACGATCGAATT
Ind8R	AGGGCTGCCATACAAGATAAA
Ind14F	ATCCCGGACAGCTTCTTCTT
Ind14R	TCCTCCTGAACCTAAGGCTGT
Ind21F	TGGTGGGTACTTCAACAAGAATC
Ind21R	ACAACTTAAAAGTTACAACAGTTCCA
Ind25F	ATCGACTCGGATGATTGCAG
Ind25R	TCAAACACAGGCGTTGTCTAAT
Complementary-F	CCATGATTACGAATTGAATTCTGGCAGTGGTTGTCGG	Complementary
Complementary-R	ATGCCTGCAGGTCGATCTCCCCTTCCCCTTCTCAC
qnbg4 F	AGGCTGCTTTCTTCCTCCAT	qRT-PCR
qnbg4 R	CTATGGGCAGACCTCTCTGG
qLOC_Os04g15840F	TCCAGTCGGTGTCGATCAAG
qLOC_Os04g15840R	TGTGAGGTCGAGAAGGTCTG
qLOC_Os06g50060F	CTGGAGATGGACGGCATCAA
qLOC_Os06g50060R	GAGCACCTGCTCACTCTCTT
qLOC_Os08g08970F	ACTGAGCTTCTCACTGTGCT
qLOC_Os08g08970R	GACTGCTGAGTGCTGATTGG
qLOC_Os08g08980F	TGTGCTTGAGGGAACACTCT
qLOC_Os08g08980R	TGAGTGATGACTGGGCAACT
qLOC_Os08g09010F	TTGCAAATGCAGTGTTCGGA
qLOC_Os08g09010R	GAGCCTGGAGCCAATCAATG
qLOC_Os08g13440F	TCATGGAGTTTCCGGGTCTC
qLOC_Os08g13440R	TTGTTTGGGTTGGACGTGAC
qLOC_Os08g25380F	GGGTTTGGGTGTCTGCATTT
qLOC_Os08g25380R	GATGAGCTGCCCTGATGTTG
qLOC_Os10g32980F	AAGAAAGGGTACCGGAAGCA
qLOC_Os10g32980R	GCTTCTCGAAGCTCTTCTGC
qOsPSS-1F	TGGGCTGGAATGAAGACTGT
qOsPSS-1R	CATAGGCTCAGCACCTGGAT
qOsYUCCAF	CATCTTGGCTCAAGGATGCC
qOsYUCCAR	CCGACGGTGTAGAGACCATT
qRAmy1AF	GGGTCTCAAGGAGGAGATCG
qRAmy1AR	CGAGGTAGAGATCGCTGTCA
qOsGA20ox1F	GAGATGAAGAGGGCGAGGAG
qOsGA20ox1R	TGGAAGAATCGCCGGAAGTA
qGS6F	GGATACTCAACGCCATCACG
qGS6R	TGCTTGATGTCGAAGTCGATG
qsped1-DF	TTCCATGCAATGAGGGAGGT
qsped1-DR	AACATTCCCATGAGCCTTGC
qOsPRA2F	CTGGAGATGGACGGCATCAA
qOsPRA2R	GAGCACCTGCTCACTCTCTT
qSdr-4F	GAGTCGAGGGACTACGTCTT
qSdr-4R	GGTGGGTGTTGCATTCGTC
qNSGF	ATGGAGTTTGGGATGGTGG
qNSGR	CAGTAGCAGCAGGAGAAGAG
qOsMADS1F	TATTTTGCTAAGTACGTGCGTG
qOsMADS1R	ACTTGTTACCACATCCAAAACG
qGW2F	TTTCCATTCTAGGCATAACCGT
qGW2R	CCACAGACAGGATTCCCTATAC
qGW5F	GACATCGCCATGTATATGTTCG
qGW5R	GTACGACGACGACTCGATG
qqGW8F	ATACTACACGCACCACCAAATC
qqGW8R	GAGCTACCGTCTTCAGAAGTG
qRT-OsDWARFS	ACCTCGATGATGGCTGTCAA
qRT-OsDWARFA	AACAGCTCGAGTGAAGGTCA
qRT-OsDWARF4S	AATGGAAGAGCGGGTTGAGA
qRT-OsDWARF4A	CAGAGCCCATCCGAGAAGAT
